# Supplementary material for: A cost-effective barcode system for maize genetic discrimination based on bi-allelic InDel markers
Source: Plant Methods. 2020 Jul 29;16:101. doi: 10.1186/s13007-020-00644-y (PMC7391534; doi:10.1186/s13007-020-00644-y)
Supplement: Supplementary file 1 — Additional file 1: Table 1. The list of 241 maize inbred lines used in the study. [file 13007_2020_644_MOESM1_ESM.xlsx]

## Sheet: Sheet1
Additional file 1: Table S1 The list of 241 maize inbred lines used in the study
Sample ID	Lines	Group	Source
1	P182	NA	China
2	B0068	NA	China
3	Z001	Lancaster	USA
4	Z059	Lancaster	USA
5	CML103	NA	USA
6	CML228	Tropical	USA
7	CML247	Tropical	USA
8	Ki11	Tropical	USA
9	Mo18W	Waxy	USA
10	NC350	Tropical	USA
11	Tzi8	NA	USA
12	IPSKI-410	Lancaster	USA
13	FR1064	Reid	USA
14	W64A	NA	USA
15	W22	Lancaster	USA
16	A06	Reid	China
17	A07	Reid	China
18	A17-1	Lancaster	China
19	A17-2	Huang	China
20	A24	NA	China
21	A36	NA	China
22	A38	Waxy	China
23	A53-1	Lancaster	China
24	A58-1	NA	China
25	A64-2	Lancaster	China
26	A66	NA	China
27	A68	NA	China
28	A74	Lancaster	China
29	A104	Lancaster	China
30	A110-1	NA	China
31	B03-3	Lancaster	China
32	B07-1-2	NA	China
33	B10	Reid	China
34	B12-1	NA	China
35	B24-3-2	NA	China
36	B25-1	NA	China
37	B27-4	Reid	China
38	B47-7	Reid	China
39	C01	Huang	China
40	C05	Reid	China
41	C11-2	Reid	China
42	C12	NA	China
43	C13	NA	China
44	C13-1	Huang	China
45	C22	NA	China
46	C23	Reid	China
47	C26	Lancaster	China
48	C34	NA	China
49	C39	Lancaster	China
50	C49	Lancaster	China
51	C57-2	Reid	China
52	D174-2-1	Reid	China
53	C59	NA	China
54	C61	Reid	China
55	C63	Reid	China
56	C64	NA	China
57	D41	Lancaster	China
58	D50	Huang	China
59	D52	Reid	China
60	D75	NA	China
61	D101	Reid	China
62	D105	NA	China
63	D190-1	NA	China
64	D216-2	Lancaster	China
65	D220	NA	China
66	D222-1	Iodent	China
67	E61-1	Lancaster	China
68	E140	NA	China
69	E144-1	NA	China
70	E149-2	Reid	China
71	E151-1	Reid	China
72	E186	Lancaster	China
73	E206-1	NA	China
74	E231-1	Iodent	China
75	E248	Lancaster	China
76	F15	Lancaster	China
77	F30	NA	China
78	F52	Iodent	China
79	F63-2	Lancaster	China
80	F68	Reid	China
81	F71	Reid	China
82	ZY3F	NA	China
83	ZY9	Huang	China
84	T877	Reid	China
85	JH78-2	Reid	China
86	HuangC	Reid	China
87	Feng16	NA	China
88	CL89	Reid	China
89	IDNM1	Tropical	Indonesia
90	IDN10	Tropical	Indonesia
91	IDN26	Tropical	Indonesia
92	IDN47	Tropical	Indonesia
93	IDNCC18	Tropical	Indonesia
94	8732	Reid	China
95	Shen5003	Reid	China
96	Ji842	NA	China
97	Jing24	NA	China
98	Douhuang27	Reid	China
99	Tie9010	Lancaster	China
100	Dika1	NA	China
101	A19	NA	China
102	K12HF04212BJGEM22	NA	exPVP
103	K12HF04612BJGEM24	Reid	exPVP
104	K12BJ2S213	Reid	exPVP
105	K12HF526K12BJ2S265	NA	exPVP
106	K12HF538K12BJ2S289	NA	exPVP
107	K12HF500K12BJ2S209	Reid	exPVP
108	K12HF510K12BJ2S233	Reid	exPVP
109	K12HF518K12BJ2S249	Reid	exPVP
110	H99	Lancaster	USA
111	IHO100	Waxy	USA
112	HoA	NA	USA
113	DR2	Lancaster	China
114	ZH6	Huang	China
115	B73	Reid	USA
116	CLRCY044	Tropical	CIMMYT
117	CLYN486	Tropical	CIMMYT
118	CLYN489	Tropical	CIMMYT
119	Y107baizhou	NA	China
120	RF1701	Tropical	China
121	RF1703	Tropical	China
122	RF1708	Tropical	China
123	RF1709	Tropical	China
124	RF1712	Iodent	China
125	Zheng58	Reid	China
126	Jingnuo6	Waxy	China
127	Chang7-2	Huang	China
128	Dai A37	NA	China
129	B02-6	Iodent	China
130	Waiyin1	NA	China
131	ZST14	NA	China
132	ZST22	NA	China
133	ShenW22	Waxy	China
134	DY206	Tropical	China
135	B1002	NA	China
136	B2007	NA	China
137	B6275	Iodent	China
138	SH251	Waxy	China
139	Shen137	NA	China
140	Bao2-Q11	NA	China
141	Q11	Reid	China
142	Zhong451	Tropical	China
143	SW1611	Tropical	China
144	Ye515	NA	China
145	Duo16/AH	NA	China
146	Si287	Huang	China
147	C8605-2	Lancaster	China
148	9F592	Iodent	China
149	E28	NA	China
150	B84	Reid	USA
151	B97	Lancaster	USA
152	DKFAPW	Reid	USA
153	LH145	Reid	USA
154	LH85	Lancaster	USA
155	LH93	Lancaster	USA
156	M162W	NA	USA
157	Mo45	NA	USA
158	MS71	Lancaster	USA
159	NC358	Tropical	USA
160	NKH8431	NA	USA
161	NKS8326	Waxy	USA
162	Oh43	Lancaster	USA
163	PH207	Iodent	USA
164	PHB47	Waxy	USA
165	PHG35	Lancaster	USA
166	PHG72	Iodent	USA
167	PHG83	Reid	USA
168	PHJ40	Lancaster	USA
169	PHN11	Iodent	USA
170	PHW65	NA	USA
171	Q381	Iodent	USA
172	PH6WC	Reid	USA
173	196	Huang	China
174	CA335	NA	China
175	CA156	Reid	China
176	Lu2548	Reid	China
177	Shen118	Lancaster	China
178	Dan3130	NA	China
179	Nongda178	NA	China
180	Zhongzi01	NA	China
181	Ji477	Reid	China
182	Liao3053	NA	China
183	Si387	Reid	China
184	Ye107	Lancaster	China
185	Ye478	Reid	China
186	Ji412	Lancaster	China
187	Ji495	Lancaster	China
188	Zao49	NA	China
189	L239	Reid	China
190	Huangzaosi	Huang	China
191	Chuan321	Reid	China
192	Zi330	NA	China
193	NG7015	Reid	China
194	NG7705	Tropical	China
195	NG7118	Reid	China
196	Zhong134	NA	China
197	H21	Huang	China
198	Dong46	Waxy	China
199	Benyu9	Lancaster	China
200	Gulaoxiaoheinuo	Waxy	China
201	A188	Lancaster	USA
202	LH168	NA	USA
203	LH200	Reid	USA
204	PHAAD	Lancaster	USA
205	PHG84	Iodent	USA
206	PHK46	NA	USA
207	PHKM5	NA	USA
208	PHP38	Reid	USA
209	PHT11	Reid	USA
210	Changtiannuo	Waxy	China
211	Hainannongjiazhong	Waxy	China
212	Baiyumi1	Waxy	China
213	Guangxiliunuo1M	Waxy	China
214	Huanjiangnuo	Waxy	China
215	605f	Reid	China
216	618f	Reid	China
217	DK517f	NA	China
218	A7016	Reid	China
219	A8001	NA	China
220	A8111	Reid	China
221	YD9953f	Reid	China
222	Chuangyu358f	NA	China
223	Z58	Reid	China
224	Xinan38f	NA	China
225	303f	Reid	China
226	505f	Reid	China
227	605m	Iodent	China
228	618m	Reid	China
229	DK517m	NA	China
230	B6232	Iodent	China
231	B6211	Huang	China
232	Chuangyu358m	NA	China
233	Xinan38m	Iodent	China
234	Xinan20m	NA	China
235	PH4CV	Iodent	USA
236	Huangnuoyumi	Waxy	China
237	Bendibainuo	Waxy	China
238	Mobai1	Waxy	China
239	Bainuo6	Waxy	China
240	WF015	Lancaster	China
241	SF09	Tropical	China
