# Supplementary material for: A cost-effective barcode system for maize genetic discrimination based on bi-allelic InDel markers
Source: Plant Methods. 2020 Jul 29;16:101. doi: 10.1186/s13007-020-00644-y (PMC7391534; doi:10.1186/s13007-020-00644-y)
Supplement: Supplementary file 2 — Additional file 2: Table 2. The cost of materials used in PCR for one sample. [file 13007_2020_644_MOESM2_ESM.xlsx]

## Sheet: Sheet1
Additional file 2: Table S2 The cost of materials used in PCR for one sample
Materials	Unit-price (cent)	Unit	Producer	Cost (cent)
2×Taq Master Mix	0.072/µl	5 µl	Vazyme Biotech Co.,Ltd, China	0.36
Primer	0.214/pM	2 pM	Sangon Biotech Co.,Ltd, China	0.43
96 well plate	1.33	individual	Sangon Biotech Co.,Ltd, China	1.32857
Gel	15.8/g	0.033g	Tsingke Biotech Co.,Ltd, China	0.52
Total cost per marker per sample				2.64
Total cost of all barcode system pre sample				2.64*37
