# Supplementary material for: A cost-effective barcode system for maize genetic discrimination based on bi-allelic InDel markers
Source: Plant Methods. 2020 Jul 29;16:101. doi: 10.1186/s13007-020-00644-y (PMC7391534; doi:10.1186/s13007-020-00644-y)
Supplement: Supplementary file 3 — Additional file 3: Table 3. The database constructed with the 37 barcode InDel markers in 227 maize lines. [file 13007_2020_644_MOESM3_ESM.xlsx]

## Sheet: Sheet1
Additional file 3: Table S3 The database constructed with the 37 barcode InDel markers in 227 maize lines
	JAAS10147	JAAS10151	JAAS10152	JAAS10183	JAAS10187	JAAS10188	JAAS10192	JAAS10195	JAAS10197	JAAS10199	JAAS10203	JAAS10204	JAAS10205	JAAS10207	JAAS10208	JAAS10210	JAAS10211	JAAS10212	JAAS10214	JAAS10217	JAAS10219	JAAS10222	JAAS10223	JAAS10225	JAAS10231	JAAS10237	JAAS10239	JAAS10264	JAAS10266	JAAS10272	JAAS10274	JAAS10275	JAAS10278	JAAS10283	JAAS10286	JAAS10287	JAAS10296
B73	A	A	A	A	A	A	A	A	A	A	A	A	A	A	A	A	A	A	A	A	A	A	A	A	A	A	A	A	A	A	A	A	A	A	A	A	A
196	B	A	A	A	B	B	A	B	A	B	A	B	B	A	B	A	A	A	A	B	A	B	A	B	A	B	A	B	A	A	B	A	B	A	A	A	A
8732	A	A	A	B	A	B	A	B	B	A	A	B	B	B	B	A	A	A	A	A	B	A	A	A	A	B	A	A	B	A	A	B	A	B	A	A	A
303f	B	A	B	B	B	A	B	B	B	B	A	A	B	A	A	B	B	B	A	A	B	B	A	A	A	A	B	A	A	B	A	A	A	A	B	B	B
505f	B	A	B	B	B	A	B	B	A	A	A	A	B	A	A	A	A	A	A	A	B	B	B	A	A	A	B	A	A	A	A	B	A	A	A	B	B
618m	A	A	B	A	B	A	A	B	B	B	A	A	B	A	A	B	B	B	A	A	B	B	A	B	A	A	B	B	A	A	B	A	B	A	B	B	B
9F592	B	A	A	A	B	B	A	A	A	B	A	B	B	B	B	A	A	A	A	B	B	N	B	A	A	A	A	A	B	N	A	B	A	B	B	A	B
A06	A	A	B	B	B	B	A	A	A	B	A	A	B	B	B	A	A	A	A	B	B	A	A	A	A	B	A	A	A	A	A	A	A	B	B	A	A
A07	B	A	A	B	B	B	B	H	A	B	A	B	B	A	B	B	B	B	A	A	A	B	B	A	A	A	B	B	A	B	B	A	A	A	B	B	A
A104	H	B	A	A	A	B	A	B	A	B	A	B	B	B	B	B	B	B	B	B	A	B	B	B	B	A	B	B	A	B	B	B	B	A	A	B	B
A110-1	A	B	A	B	B	A	A	B	B	B	A	A	B	B	B	A	A	A	A	A	A	B	A	A	A	B	B	B	A	A	A	A	A	A	A	A	B
A17-1	B	A	A	B	A	A	B	B	B	B	A	B	B	A	B	A	A	A	A	N	B	B	H	A	B	A	A	A	B	B	B	A	B	B	A	A	A
A17-2	B	A	A	B	B	A	A	B	B	B	A	B	B	B	B	A	A	A	B	B	A	B	B	B	B	A	B	B	A	A	B	A	A	A	B	A	B
A188	A	A	A	B	B	A	A	B	B	A	B	B	B	B	B	B	B	B	A	A	A	B	A	A	A	A	B	B	A	B	B	A	A	A	A	B	A
A19	B	A	B	B	B	B	A	B	H	A	B	B	A	A	B	A	A	A	A	A	A	B	B	A	B	B	B	A	A	H	B	B	B	B	A	A	B
A24	B	A	B	N	B	A	B	B	B	B	A	B	B	A	B	A	B	B	H	B	B	B	B	B	A	N	A	B	A	A	B	A	B	B	A	A	B
A36	A	A	B	B	B	B	B	B	A	B	A	B	A	B	A	N	B	B	A	B	A	B	A	A	A	A	B	A	B	B	A	B	A	A	B	A	A
A38	B	A	B	B	B	B	B	B	B	A	H	B	B	A	A	A	A	B	B	B	A	B	B	A	A	B	B	A	B	A	A	A	A	A	B	A	A
A53-1	A	A	A	B	B	B	B	A	B	B	A	N	A	B	B	A	A	A	A	B	A	B	A	B	A	A	B	B	A	A	B	B	B	B	A	B	B
A58-1	B	A	A	B	B	A	A	A	A	B	B	B	A	B	A	A	A	A	A	A	A	B	B	A	A	B	B	B	B	A	B	A	A	B	B	A	A
A64-2	A	B	A	N	B	B	B	B	B	A	B	B	A	B	B	B	B	B	B	B	B	B	B	B	B	A	B	B	B	B	B	B	B	B	B	B	B
A66	B	A	B	B	B	B	A	A	B	A	A	B	A	A	A	A	A	A	A	A	B	B	A	B	A	A	B	A	A	A	B	B	H	B	A	B	A
A68	A	A	A	B	B	A	A	B	B	B	B	B	A	B	B	A	B	A	B	A	A	B	B	A	B	B	N	A	A	B	B	A	A	B	A	A	B
A74	A	A	A	B	B	B	A	B	A	A	A	B	B	B	B	B	B	B	B	B	A	B	B	B	B	A	B	A	B	B	B	A	B	A	B	B	B
A8111	B	A	B	A	B	A	B	B	B	A	A	A	B	A	A	B	B	B	B	A	B	A	A	A	A	A	A	A	A	A	A	B	B	A	B	B	A
B0068	A	A	A	B	A	B	B	B	B	B	B	B	B	B	A	A	A	A	A	B	A	B	A	A	A	A	A	A	A	A	B	B	A	B	A	A	B
B02-6	B	N	B	A	B	B	A	A	B	A	B	B	B	B	B	A	A	A	B	B	A	B	A	B	B	B	A	B	B	B	B	B	B	B	A	A	A
B03-3	B	A	A	A	B	B	A	B	B	B	A	B	B	A	A	A	A	A	A	B	A	B	A	A	B	A	B	B	A	A	B	A	B	B	A	A	B
B07-1-2	B	A	B	A	B	B	B	B	B	A	A	B	B	A	A	A	A	A	A	B	B	A	A	B	A	A	A	A	B	B	A	B	A	A	A	A	A
B10	A	A	B	B	B	B	B	B	B	A	A	A	B	B	B	A	A	A	A	B	B	A	A	A	A	B	A	A	A	A	A	B	A	A	B	A	B
B1002	B	A	A	B	A	A	B	B	A	B	B	B	B	A	A	A	N	A	A	A	A	B	A	A	A	A	H	B	B	A	B	B	A	A	A	A	B
B12-1	B	B	A	B	A	A	B	B	B	B	A	B	B	B	B	A	A	A	A	B	A	A	A	A	A	A	A	B	A	A	A	A	A	B	A	A	A
B2007	B	B	A	A	B	A	B	A	B	B	B	B	A	B	B	B	B	A	A	B	A	B	B	A	B	B	A	A	B	B	B	A	B	B	B	A	A
B24-3-2	B	B	B	A	B	B	A	B	A	B	B	B	B	H	B	A	A	A	B	A	A	A	B	B	B	A	B	B	A	A	B	A	H	A	A	A	A
B25-1	B	B	A	B	B	B	A	B	B	B	B	B	A	B	B	B	B	B	A	A	A	B	B	A	A	A	B	B	A	B	B	A	B	B	B	B	A
B27-4	B	A	B	B	B	B	B	B	B	B	A	B	B	A	B	A	A	A	A	B	H	B	A	B	A	A	A	B	A	A	B	A	B	A	B	A	B
B47-7	B	A	N	B	B	A	A	A	B	B	A	A	A	H	A	B	B	B	A	A	B	A	B	A	A	A	B	A	A	A	A	A	A	A	B	A	B
B6275	B	A	B	A	A	B	A	A	A	B	B	B	B	A	B	A	A	A	A	A	B	B	A	B	B	A	A	A	B	B	B	A	B	B	B	A	B
B84	A	A	A	B	B	A	A	A	A	B	A	A	B	B	B	A	A	A	A	A	A	B	A	A	A	A	A	B	A	A	B	A	A	A	B	A	A
B97	A	A	A	B	A	A	B	B	B	A	B	B	A	A	A	B	B	B	A	A	B	B	B	B	A	A	A	B	B	B	B	A	B	B	A	A	N
Bainuo6	B	A	B	B	A	A	B	A	A	A	A	B	B	B	B	A	A	A	B	B	B	B	A	A	A	B	A	A	B	A	B	B	B	B	A	A	A
Baiyumi1	B	A	B	B	B	B	A	B	A	B	A	B	A	B	B	A	A	A	A	B	B	N	A	A	A	B	B	B	A	A	B	A	B	A	A	A	A
Bao2-Q11	B	A	A	B	B	B	A	A	B	B	A	B	A	B	B	A	A	A	A	B	A	B	A	B	A	A	B	A	A	A	N	A	B	B	B	A	B
Bendibainuo	A	A	A	B	A	B	B	B	A	B	A	B	A	B	B	A	A	A	A	B	A	B	B	A	A	A	B	B	A	A	B	B	A	B	B	B	H
Benyu9	A	A	A	B	B	B	H	A	B	B	B	B	A	B	B	A	B	A	B	A	A	B	B	B	A	B	B	B	A	B	B	B	B	B	B	B	B
C01	A	A	A	B	B	B	B	B	B	B	A	B	B	A	B	A	B	B	A	B	A	B	B	A	A	B	A	A	A	A	B	A	A	A	B	A	N
C05	B	A	B	B	B	B	B	B	A	A	A	A	B	A	A	B	B	B	A	B	B	B	B	B	A	A	A	B	A	B	A	A	B	A	B	B	B
C11-2	B	B	B	A	B	B	A	B	B	A	A	A	B	A	A	B	B	B	B	B	A	A	A	A	B	B	B	A	B	B	A	B	B	B	A	A	A
C12	B	A	A	B	B	B	A	B	B	A	B	B	B	B	B	A	A	A	A	B	B	A	B	A	A	B	B	B	A	A	A	B	A	B	B	A	A
C13	B	A	A	B	B	B	H	A	B	B	B	B	A	B	B	A	A	A	A	A	A	B	A	B	B	A	B	A	B	B	B	A	B	B	B	A	B
C13-1	B	B	A	B	B	A	A	B	B	B	A	B	B	B	B	A	A	A	B	A	A	B	A	B	B	B	B	B	A	A	B	A	B	A	B	A	B
C22	A	B	A	A	B	B	A	A	A	A	B	B	A	B	A	B	B	A	A	B	A	B	B	A	A	A	B	B	A	B	B	B	A	B	A	A	B
C23	B	A	B	B	B	B	B	A	A	A	A	A	B	A	B	A	A	A	A	B	B	A	A	B	A	A	A	B	A	B	B	A	B	A	B	B	B
C26	A	B	A	B	B	B	B	B	A	B	B	A	B	B	B	A	A	A	A	B	B	B	A	A	B	B	B	B	B	B	B	A	B	B	B	B	A
C34	A	A	B	A	B	A	A	B	B	B	B	B	B	B	B	A	A	A	B	A	A	A	B	B	B	A	B	B	B	B	B	B	A	A	A	B	A
C39	A	B	A	B	B	B	B	B	B	B	B	B	A	A	B	A	A	A	B	A	A	B	B	A	B	B	B	B	A	B	B	B	A	B	B	B	B
C49	A	B	A	B	B	B	B	H	A	B	B	B	A	B	B	A	A	A	B	B	B	A	A	B	B	B	B	B	B	A	B	A	B	B	B	A	B
C57-2	B	B	A	B	A	B	A	A	B	A	B	B	A	B	A	A	A	A	A	B	B	A	A	A	A	A	A	A	A	A	A	B	A	B	A	A	A
C59	A	B	A	B	A	A	B	A	B	B	B	A	B	B	B	A	A	B	B	B	A	B	B	A	B	A	A	B	A	A	B	B	B	A	A	A	B
C61	B	A	A	A	A	A	A	B	A	A	B	B	A	A	A	A	A	A	A	B	A	N	B	A	A	A	A	B	B	A	A	B	B	B	A	A	B
C63	B	A	B	B	B	B	A	B	A	A	B	B	A	A	A	A	A	A	A	B	A	N	B	A	A	A	A	B	B	B	A	B	B	B	A	B	B
C64	B	A	A	B	B	B	A	B	B	B	A	B	B	B	B	B	A	A	B	B	B	A	B	A	A	B	B	A	A	A	B	A	A	B	B	A	B
C8605-2	B	H	B	B	A	A	H	H	H	H	H	B	B	B	A	A	A	A	B	B	A	B	B	B	A	A	A	B	B	H	A	B	B	H	A	B	A
CA156	B	A	A	A	B	B	B	A	B	A	A	B	B	B	A	A	A	A	A	B	A	B	B	A	A	B	B	A	A	A	B	B	B	A	B	B	A
CA335	A	A	A	B	B	A	A	B	A	B	B	B	A	B	A	A	A	A	B	B	A	B	A	B	B	B	B	B	A	B	B	A	A	B	A	A	A
Chang7-2	A	A	A	B	A	B	A	B	A	B	B	B	A	B	B	A	A	A	A	A	B	B	A	B	B	A	A	B	A	A	B	A	A	A	B	B	B
Changtiannuo	B	A	A	A	B	B	N	A	B	B	B	B	A	B	B	A	A	A	B	A	A	B	B	A	A	A	B	B	A	A	B	A	B	B	A	B	B
Chuan321	B	A	A	B	A	B	A	A	A	A	A	A	B	B	B	A	A	A	B	B	A	B	B	B	A	B	B	A	A	H	A	A	B	B	B	A	A
Chuangyu358m	B	B	A	B	A	A	A	B	B	B	B	B	A	A	A	B	B	A	A	B	A	B	B	A	A	A	A	A	A	A	B	B	B	B	A	A	B
CL89	A	A	A	A	A	A	A	A	A	A	A	A	B	B	B	A	A	A	A	A	B	B	A	A	A	A	A	B	A	B	B	A	B	B	A	B	B
CLRCY044	A	A	A	B	B	B	A	B	A	B	A	B	B	B	A	A	A	A	B	B	A	B	B	A	A	A	B	A	A	A	B	A	B	B	A	B	B
CLYN486	A	A	A	B	B	B	A	B	B	B	B	B	B	B	A	A	A	A	A	B	A	B	A	A	A	B	B	A	A	A	N	A	B	B	A	B	B
CLYN489	A	A	A	B	B	B	A	B	B	B	A	B	A	B	A	A	A	A	A	B	A	B	B	A	A	B	B	A	A	A	N	A	B	B	A	B	B
CML103	A	A	A	B	B	B	B	B	A	B	B	B	A	A	A	B	B	A	A	A	A	B	A	A	A	A	A	A	A	B	A	A	B	B	A	B	B
CML228	A	A	A	B	A	B	A	B	B	B	B	B	B	B	B	A	A	A	A	B	A	B	A	B	A	B	A	A	A	A	B	A	B	B	A	B	A
CML247	A	A	A	N	B	B	B	A	B	B	A	B	B	B	B	A	A	A	A	A	A	A	B	B	A	A	A	A	A	B	B	B	B	B	A	B	A
D101	B	N	A	B	B	B	A	B	A	B	B	B	B	B	B	A	A	A	A	B	A	A	B	A	A	A	A	B	A	A	A	A	B	A	B	A	B
D105	A	A	A	B	A	A	A	B	A	A	B	B	A	B	B	B	B	B	A	B	B	B	A	A	A	A	B	B	B	A	A	B	B	B	A	A	B
D174-2-1	B	A	B	B	B	B	B	A	A	B	A	A	B	A	B	A	A	A	A	B	B	B	A	B	A	A	A	B	A	A	B	A	B	A	B	B	B
D190-1	B	A	A	B	B	A	A	B	A	B	A	B	B	B	B	B	B	B	B	B	A	B	B	A	B	B	B	A	A	B	B	A	B	A	B	B	A
D216-2	A	B	A	B	B	A	A	B	B	B	B	B	A	B	B	B	B	B	B	B	A	B	A	B	A	B	B	B	A	B	B	A	B	B	B	B	B
D220	A	B	A	A	B	B	A	B	A	B	A	A	B	B	A	A	A	A	A	B	A	B	B	A	A	A	B	B	A	A	A	A	A	A	B	A	B
D222-1	A	A	B	B	A	B	A	B	B	A	A	A	B	B	B	A	A	A	A	B	B	B	A	B	B	B	A	B	A	A	B	B	B	B	A	A	B
D41	A	N	A	B	B	B	B	B	B	B	B	B	A	B	B	B	B	B	B	H	B	B	B	B	B	B	B	B	H	B	B	B	B	B	B	B	B
D50	A	A	A	B	B	A	B	B	B	B	A	A	B	A	B	A	B	B	A	B	A	B	B	A	A	B	A	A	A	A	B	A	A	A	B	A	N
D52	B	A	B	B	B	B	B	B	A	A	A	A	B	A	B	A	A	A	H	B	B	B	A	B	A	A	A	B	A	B	A	A	B	A	B	A	A
D75	B	B	A	B	B	B	B	B	B	A	B	B	B	B	B	A	A	A	A	A	B	A	B	B	B	B	B	A	A	B	B	B	B	B	B	A	A
Dai A37	A	B	A	B	A	B	B	B	B	A	B	B	B	B	A	A	A	A	A	B	A	B	A	A	A	B	A	A	A	B	B	B	A	B	A	A	B
Dan3130	A	B	A	B	A	A	A	B	B	B	A	B	B	A	A	B	B	A	A	B	A	B	B	A	A	A	A	A	B	A	B	B	B	B	A	A	B
Dika1	B	A	A	B	A	A	A	A	A	B	A	A	B	B	A	A	A	A	B	A	B	B	A	A	A	A	A	A	B	A	B	B	A	A	A	B	B
DKFAPW	B	B	A	B	B	A	A	A	B	B	A	A	B	B	A	B	B	B	A	A	B	B	B	A	A	B	B	A	A	A	A	A	A	A	A	A	A
Dong46	B	A	A	B	B	A	A	B	B	B	A	B	B	B	B	B	A	A	A	B	A	B	A	A	A	A	B	B	B	A	B	A	B	B	A	B	B
Douhuang27	A	A	B	A	B	B	A	A	B	B	A	B	A	B	A	B	B	B	A	A	B	B	B	B	B	A	A	A	B	A	A	A	B	B	B	A	B
DR2	A	B	A	B	B	B	B	B	B	B	B	B	A	A	B	A	A	A	B	A	A	B	B	A	B	B	B	B	B	B	B	B	B	B	B	B	B
Duo16/AH	B	B	B	B	B	B	A	B	A	A	A	B	B	H	A	A	A	A	A	B	A	B	A	A	A	A	B	A	A	A	B	B	B	A	B	B	B
DY206	A	A	A	B	B	A	A	B	B	B	A	A	B	B	B	B	B	B	A	B	N	B	A	B	A	B	B	A	A	A	B	B	B	A	B	A	B
E140	A	A	A	B	B	B	A	A	A	A	B	B	A	B	B	B	B	B	A	B	A	B	B	B	A	A	A	H	A	B	B	B	B	B	A	A	B
E144-1	B	A	A	B	B	B	A	B	B	A	B	B	H	B	B	A	A	A	A	B	A	N	B	B	A	A	A	A	B	B	B	B	B	B	A	A	B
E149-2	B	A	B	B	B	B	A	B	N	A	B	B	B	A	B	B	B	N	A	B	A	A	B	B	B	B	B	B	A	B	A	B	B	A	A	B	A
E151-1	B	B	B	B	B	A	A	B	A	B	A	B	B	A	B	A	A	A	B	B	A	B	B	A	A	B	B	B	A	B	A	A	B	B	A	B	B
E186	A	B	A	B	B	B	B	B	A	B	A	B	A	B	B	A	A	A	B	B	B	B	B	B	A	B	B	B	A	A	B	B	B	B	B	A	B
E206-1	B	B	A	B	B	A	B	B	B	B	B	A	B	A	B	A	A	A	A	A	A	B	B	A	A	A	A	B	A	A	B	B	B	A	B	A	B
E231-1	A	B	B	B	A	B	H	A	B	B	A	A	A	A	B	A	B	B	A	B	A	B	A	B	B	B	A	B	B	B	B	B	B	B	A	A	A
E248	A	A	A	B	B	B	A	B	B	B	B	B	A	N	B	A	A	A	B	H	A	B	B	B	B	B	B	A	A	B	A	B	B	B	B	B	B
E28	B	A	A	B	B	A	A	B	A	B	A	B	B	A	A	A	A	A	B	A	A	B	B	A	B	B	A	A	A	A	B	A	A	A	B	A	B
E61-1	B	B	A	B	B	A	A	B	B	A	B	B	B	A	B	A	A	A	A	B	A	B	B	A	B	B	B	B	B	B	B	B	B	B	B	B	B
F15	A	A	A	B	B	A	A	A	A	B	A	A	A	B	B	A	A	A	A	B	A	A	B	A	B	B	A	A	B	B	B	B	A	A	B	A	B
F30	B	A	A	A	B	B	B	A	A	B	A	B	B	B	A	B	B	B	A	B	B	B	B	A	A	A	A	B	B	B	A	B	A	B	B	A	B
F52	B	A	B	A	A	B	A	A	B	A	B	B	A	B	B	A	A	A	B	B	A	B	A	B	B	B	A	B	B	B	B	B	B	B	A	A	A
F63-2	A	B	A	B	B	B	B	B	B	B	A	A	B	A	B	B	B	B	B	B	A	A	A	A	B	B	B	A	B	B	B	A	B	A	A	B	B
F68	B	A	B	B	B	B	B	B	A	A	A	A	B	A	A	B	B	B	A	B	B	B	B	B	A	A	A	B	A	B	A	A	B	A	B	B	B
F71	B	A	B	B	B	A	A	B	A	A	A	B	B	A	A	B	B	B	A	B	A	B	B	A	B	B	A	A	A	B	B	B	B	B	A	B	B
Feng16	B	A	A	B	B	A	B	B	B	B	B	B	A	B	A	A	A	A	A	B	A	B	A	A	A	A	A	A	A	N	B	B	A	B	A	A	B
FR1064	A	A	A	A	A	A	A	A	A	A	A	A	B	A	A	A	A	A	A	A	A	N	A	A	A	A	A	A	A	A	A	A	A	A	H	A	N
Guangxiliunuo1M	A	A	B	B	B	A	A	B	B	B	B	B	B	A	B	A	A	A	A	B	A	B	N	A	B	B	A	A	A	A	B	A	B	A	B	B	B
Gulaoxiaoheinuo	B	A	B	B	B	A	N	B	A	B	A	B	A	B	B	A	A	A	A	B	A	B	A	A	A	A	B	A	A	A	A	A	A	B	A	B	B
H21	B	A	A	B	B	B	A	B	A	B	A	B	B	A	B	A	A	A	A	A	A	B	A	B	A	B	A	A	A	A	H	A	B	A	A	B	B
H99	B	B	A	B	B	A	B	B	A	B	A	B	A	B	A	A	B	A	A	B	A	B	B	A	B	A	A	A	A	B	B	A	A	A	B	A	A
Hainannongjiazhong	B	A	A	B	A	A	B	A	A	B	A	B	B	B	B	A	A	A	B	A	A	B	B	A	A	B	H	A	B	B	B	A	A	B	H	B	A
HoA	B	A	A	B	A	B	B	A	B	A	B	B	A	B	B	A	A	A	A	B	A	A	B	A	B	B	B	A	B	B	A	A	B	B	B	A	A
HuangC	A	A	B	A	B	B	B	B	A	B	B	B	A	A	B	A	A	A	B	A	A	A	B	A	A	A	A	B	B	B	A	B	B	B	A	B	A
Huangnuoyumi	B	A	H	B	B	B	N	B	A	B	B	B	B	N	B	A	A	A	A	B	A	B	B	A	A	A	A	A	A	A	B	A	A	A	A	B	B
Huangzaosi	A	A	A	B	A	B	A	B	A	B	A	B	B	A	B	A	A	A	A	A	A	B	A	B	A	B	A	B	A	A	B	A	B	A	B	A	B
Huanjiangnuo	B	A	B	B	B	B	A	B	B	B	B	B	B	B	A	A	A	A	A	A	A	B	A	A	A	B	A	A	A	A	B	A	B	A	A	B	B
IDN10	A	A	B	B	B	A	B	A	B	B	A	A	B	B	A	B	B	B	B	B	A	B	B	A	A	B	B	A	A	A	A	A	A	A	B	B	B
IDN26	B	A	A	B	B	A	A	B	B	B	B	B	B	B	B	B	B	B	A	B	A	B	A	B	A	B	B	A	A	A	B	B	B	B	B	B	A
IDN47	B	A	A	B	B	B	A	A	A	B	A	B	A	B	A	A	A	A	B	A	A	B	A	A	A	A	A	A	B	A	B	A	B	A	A	A	B
IDNCC18	A	A	A	B	B	B	B	A	N	A	A	B	A	B	B	A	A	A	A	B	A	B	A	A	A	A	A	A	A	B	B	B	A	A	A	A	B
IDNM1	A	A	A	B	B	A	A	B	A	B	B	B	B	B	B	A	A	A	A	B	A	B	A	B	A	B	B	A	A	B	B	A	A	B	A	B	B
IHO100	B	A	A	B	B	A	B	A	A	A	A	A	A	B	B	A	A	A	A	B	A	B	B	A	B	B	A	A	B	A	A	A	B	A	A	A	A
IPSKI-410	A	A	B	A	B	A	B	B	A	B	A	A	A	A	B	A	A	A	A	A	A	B	B	B	A	A	A	B	A	B	B	A	B	B	A	H	B
JH78-2	B	A	B	B	B	B	B	A	A	A	A	A	B	A	A	A	A	A	A	B	B	A	A	A	A	A	A	B	A	B	B	A	B	A	B	B	B
Ji412	A	B	A	B	B	B	B	B	B	B	A	B	B	B	B	B	B	B	B	B	B	B	B	B	B	A	A	B	B	A	B	B	B	A	B	B	B
Ji477	A	A	A	B	A	A	A	A	B	B	A	N	N	A	A	A	A	A	B	A	A	A	A	A	A	B	A	A	A	B	B	B	A	B	A	B	A
Ji495	A	B	A	A	B	N	B	B	A	B	B	B	B	B	A	B	B	B	B	B	A	B	B	B	A	B	A	B	A	B	B	A	B	B	B	B	B
Ji842	A	B	B	B	B	B	B	A	B	B	B	B	B	B	A	B	B	A	A	B	A	B	B	B	A	A	A	B	A	A	B	B	A	A	A	A	B
Jing24	B	A	A	B	A	A	A	B	B	A	A	B	B	B	A	A	A	A	A	A	A	A	B	A	A	B	A	A	A	A	A	B	B	B	A	A	A
Jingnuo6	B	A	B	B	B	B	A	B	B	A	A	B	A	B	A	A	A	A	A	A	A	B	A	B	A	A	A	A	B	A	B	A	A	A	A	B	B
K12BJ2S213	A	A	A	A	A	A	A	A	B	B	A	A	B	A	A	A	A	A	A	A	A	A	A	A	A	A	A	A	A	A	A	B	A	A	A	A	A
K12HF04212BJGEM22	B	A	A	B	B	A	A	B	B	B	A	B	B	A	A	A	A	A	A	A	B	B	B	B	A	A	B	B	B	A	B	B	B	B	B	B	A
K12HF04612BJGEM24	B	A	A	B	A	A	A	A	B	B	A	A	B	A	A	A	B	B	A	A	A	B	A	A	A	B	A	A	A	A	A	A	B	A	A	B	A
K12HF500K12BJ2S209	A	A	A	A	B	A	B	A	A	A	A	A	B	A	A	A	B	B	A	A	B	B	B	A	A	A	A	A	A	A	A	A	A	A	B	A	A
K12HF510K12BJ2S233	A	A	A	B	A	A	A	A	A	A	A	A	B	B	A	A	A	A	A	A	A	B	A	B	A	A	A	A	A	A	B	A	A	A	A	B	B
K12HF518K12BJ2S249	A	A	A	B	A	A	A	A	A	B	A	A	A	A	B	B	B	B	A	A	A	B	B	A	A	A	A	A	A	A	A	B	B	A	A	A	B
K12HF526K12BJ2S265	B	A	A	B	B	B	A	B	B	B	B	B	B	A	A	A	A	A	A	B	A	B	B	B	A	A	A	A	B	A	B	A	B	B	B	B	A
K12HF538K12BJ2S289	A	A	A	A	B	A	B	A	B	B	A	B	B	B	B	A	A	A	B	A	A	B	A	B	B	B	A	A	A	A	B	A	B	B	B	A	B
Ki11	B	A	A	B	B	A	B	A	A	B	B	N	B	B	A	A	A	A	A	B	A	B	B	A	A	A	A	A	B	A	B	A	B	B	A	B	A
L239	B	B	B	A	B	A	B	A	B	N	A	A	B	A	A	B	B	B	B	B	A	B	A	A	A	B	A	A	B	N	A	B	B	B	B	A	A
LH145	A	A	A	B	B	A	A	N	A	N	B	B	B	A	A	B	B	B	A	A	A	N	B	A	A	A	A	B	A	A	A	A	A	B	B	A	A
LH168	B	A	B	A	A	A	A	A	B	A	A	N	B	B	B	A	A	A	A	B	A	A	A	B	A	B	A	A	B	A	B	B	A	B	A	B	B
LH200	A	A	A	B	A	A	A	A	A	A	A	A	B	A	A	A	A	A	A	A	A	B	A	A	A	A	A	B	B	A	A	A	A	A	A	A	B
LH85	A	B	A	B	B	A	B	B	B	B	A	B	B	A	A	A	A	A	B	A	A	B	B	A	B	B	B	B	A	B	B	A	B	B	B	B	N
LH93	B	A	A	B	A	B	B	B	B	B	A	A	A	B	B	A	A	A	A	A	A	B	B	B	A	B	B	A	A	A	B	B	B	B	A	A	B
Liao3053	B	B	A	B	B	B	B	B	B	A	A	A	B	B	B	A	A	A	A	B	B	B	B	A	A	A	A	B	A	B	A	B	B	A	B	A	B
Lu2548	A	A	A	A	A	A	B	A	B	A	B	A	B	A	A	B	B	B	B	B	B	A	B	A	A	B	B	A	A	A	A	B	B	B	A	A	B
M162W	B	A	A	B	B	A	A	A	A	B	B	B	B	B	B	A	A	A	A	B	B	B	A	A	A	B	A	A	A	A	A	A	A	B	B	A	B
Mo18W	A	A	B	A	B	A	A	A	B	B	A	B	B	B	A	B	B	B	B	A	A	B	A	B	A	B	B	B	B	A	B	B	B	A	B	B	A
Mo45	B	A	A	A	A	A	B	A	A	A	B	B	B	B	A	A	A	A	A	B	B	B	B	A	A	B	A	A	B	B	B	B	B	B	A	A	A
Mobai1	A	A	H	B	B	B	A	B	A	A	A	B	A	B	A	A	A	A	A	B	A	B	A	B	A	A	A	B	B	B	B	A	A	B	A	B	A
MS71	A	A	A	B	B	A	B	A	A	B	B	B	A	B	A	A	A	A	A	B	A	B	B	A	B	A	B	A	B	A	B	B	A	B	A	B	B
NC350	B	A	B	B	B	A	A	B	B	B	A	B	A	B	A	B	B	A	B	A	A	B	A	A	A	A	B	A	A	A	B	B	B	B	A	B	A
NC358	A	A	A	A	B	A	B	B	B	B	B	B	B	A	B	A	A	A	A	B	A	B	B	A	A	A	A	A	A	A	A	A	B	B	A	B	B
NG7015	A	A	B	B	B	A	A	B	A	B	A	A	B	A	A	B	B	B	A	A	B	B	B	A	B	A	B	A	A	N	A	A	A	A	B	A	B
NG7118	A	A	B	B	A	B	B	A	A	A	A	A	B	A	A	B	B	B	A	A	B	B	B	A	A	B	B	A	A	A	A	A	A	A	A	B	A
NG7705	A	A	A	B	B	A	A	B	B	B	B	B	B	B	B	A	A	A	B	B	A	N	A	B	A	A	A	B	A	A	B	A	B	B	B	A	A
NKH8431	B	B	A	B	B	A	A	A	A	A	B	B	B	B	A	A	A	A	A	A	B	B	B	A	A	A	A	B	A	A	B	A	B	B	B	A	A
NKS8326	A	A	A	B	B	B	B	B	B	B	A	B	B	B	A	B	B	B	B	B	B	B	B	B	B	B	B	B	B	B	B	B	B	A	B	B	B
Nongda178	B	B	A	B	A	A	A	B	B	B	B	B	A	A	A	A	A	A	A	B	A	B	B	A	A	A	A	A	B	B	B	B	B	B	A	A	B
Oh43	B	A	A	B	N	A	A	B	B	B	A	A	A	B	A	A	A	A	B	B	A	A	A	A	B	A	A	B	A	B	B	A	A	A	B	A	A
P182	A	A	A	A	A	A	B	A	N	B	A	H	B	A	B	A	A	A	A	B	B	N	B	A	B	B	A	A	A	B	A	A	B	B	A	A	A
PH207	B	A	A	A	B	B	A	A	A	N	B	B	B	B	B	A	A	A	A	B	A	A	A	A	A	A	B	A	B	A	A	A	A	B	B	A	B
PH6WC	A	A	B	B	B	A	B	B	A	B	A	A	B	A	A	B	B	B	A	A	B	B	B	A	A	A	B	A	A	A	A	A	A	A	B	B	B
PHAAD	A	A	A	B	A	A	B	B	A	B	B	B	A	B	B	A	A	A	A	A	A	B	B	B	B	A	A	B	H	A	A	A	B	B	A	A	B
PHB47	A	B	A	B	B	B	A	B	B	B	A	A	B	B	A	A	A	A	A	A	B	B	B	A	A	B	B	B	A	A	A	A	A	A	B	B	A
PHG35	B	A	B	B	A	A	A	A	B	B	A	B	A	B	B	A	A	A	A	B	A	B	B	B	A	A	B	A	B	B	B	A	B	B	A	A	A
PHG72	B	A	A	A	B	B	A	A	A	B	B	B	B	B	B	A	A	A	A	B	B	B	A	A	A	A	A	A	B	B	B	A	A	B	B	A	B
PHG83	A	A	A	A	A	A	A	A	A	A	A	A	B	B	A	A	A	A	B	A	A	B	A	A	A	A	A	A	A	A	A	A	A	A	A	A	A
PHG84	B	A	B	A	A	B	A	A	B	B	B	B	A	B	B	A	A	A	B	B	A	B	B	B	A	B	A	B	A	B	B	B	B	B	H	A	B
PHJ40	A	A	A	B	A	A	B	B	A	B	B	B	A	A	B	A	A	B	A	A	A	B	B	B	B	A	A	B	B	A	A	A	B	B	A	A	B
PHK46	B	A	A	A	B	A	B	B	B	B	B	B	B	B	B	A	A	A	A	B	B	B	A	A	A	B	B	B	B	B	B	A	A	B	B	B	A
PHKM5	B	A	B	B	A	A	A	A	B	B	B	B	H	B	A	A	A	A	B	B	A	B	B	A	A	B	A	A	A	A	A	A	B	B	A	A	A
PHN11	B	A	A	A	B	B	A	A	A	B	B	B	B	B	B	A	A	A	A	B	A	B	B	A	A	A	B	A	B	A	A	A	B	B	B	B	B
PHP38	A	A	B	B	B	A	B	B	A	B	A	A	B	A	A	B	B	B	A	A	B	B	B	A	A	A	A	A	B	A	A	A	A	A	B	B	B
PHT11	A	A	B	B	A	A	B	B	A	A	A	A	B	B	B	B	B	B	A	A	A	B	B	A	A	B	A	A	A	A	A	A	A	A	A	A	A
PHW65	B	A	B	B	B	B	B	B	B	B	B	B	A	B	B	A	A	A	B	B	A	B	B	B	B	A	A	A	B	B	B	A	B	B	B	A	A
Q11	A	B	B	A	B	A	B	A	A	A	B	A	B	B	A	A	A	A	A	A	A	A	A	A	A	A	A	A	A	B	A	A	A	A	B	A	A
Q381	B	A	A	A	B	B	A	A	A	B	B	B	B	B	B	A	A	A	A	B	A	A	A	A	A	A	B	A	B	A	A	A	A	B	B	A	B
RF1701	A	A	A	B	B	B	A	B	B	B	B	B	A	A	A	A	A	B	A	B	B	B	B	B	A	A	B	A	B	A	B	A	B	B	B	B	B
RF1703	A	A	A	B	B	B	B	B	A	B	A	B	B	A	B	B	B	B	A	B	A	N	B	B	B	A	A	A	B	B	B	A	A	B	A	A	A
RF1708	A	A	A	B	B	A	B	B	A	B	B	B	A	A	A	B	B	B	A	B	A	N	B	B	A	A	A	A	A	A	B	A	B	A	B	B	B
RF1709	B	A	A	B	B	A	B	B	A	B	A	B	B	A	A	B	B	B	A	B	B	B	B	B	A	A	A	A	B	A	B	A	A	B	B	B	A
RF1712	A	A	B	A	B	B	A	A	B	A	B	B	B	B	A	B	B	B	A	B	A	B	A	B	B	B	A	B	B	B	B	B	B	B	A	A	A
SF09	A	A	A	B	B	A	A	B	B	B	A	B	A	B	B	A	A	A	A	B	A	B	B	A	A	B	A	A	A	B	B	A	A	A	A	B	A
SH251	B	A	B	A	B	A	B	A	B	A	A	B	A	B	B	A	A	B	A	B	A	B	A	B	A	B	A	B	B	A	A	A	A	B	H	B	A
Shen118	B	B	A	B	B	B	B	B	B	B	A	B	B	B	A	A	A	A	B	B	A	B	A	A	B	B	B	B	A	B	B	A	A	B	B	A	B
Shen137	B	A	A	B	B	A	B	B	B	B	B	B	A	B	A	A	A	A	A	B	A	B	A	A	A	A	A	A	A	A	B	B	A	B	A	A	B
Shen5003	B	A	B	A	A	B	A	A	A	B	A	A	B	B	B	A	A	A	B	B	A	B	A	B	A	B	A	B	B	A	B	A	B	A	A	B	A
ShenW22	B	A	H	B	B	B	N	B	A	B	B	B	A	A	B	A	A	A	A	N	A	B	N	A	A	B	A	H	A	A	B	A	B	A	A	B	A
Si287	B	A	A	B	B	A	A	B	B	B	A	B	B	B	B	A	A	A	B	B	A	B	B	B	B	A	B	B	A	A	B	A	A	A	B	A	B
Si387	A	A	B	B	B	B	B	B	N	N	A	N	B	B	N	N	A	N	A	B	B	B	A	A	N	B	A	N	A	A	A	B	A	B	B	A	A
SW1611	B	A	A	B	B	A	B	B	B	B	B	B	A	B	B	A	A	A	A	B	A	B	A	A	A	A	B	A	A	B	N	A	B	B	B	B	A
T877	B	B	A	B	B	H	B	B	B	B	B	B	A	A	A	B	B	A	A	B	A	B	A	A	A	B	B	A	H	A	B	B	A	A	A	A	B
Tie9010	B	A	A	A	B	A	A	B	A	B	A	B	B	A	A	B	B	B	B	B	A	B	A	A	B	A	A	B	A	B	B	B	A	B	A	A	A
Tzi8	A	A	A	B	B	A	A	B	A	B	A	A	B	A	A	A	A	A	A	B	A	A	A	B	A	B	A	A	A	B	A	A	H	B	A	B	A
W22	A	A	A	A	A	A	B	B	B	B	A	B	A	B	A	A	A	A	A	A	A	B	A	A	B	A	A	A	A	B	A	A	B	B	A	A	N
W64A	A	B	A	B	A	A	B	B	B	B	A	B	B	B	A	A	A	A	A	A	B	B	A	A	B	A	B	A	B	A	B	A	A	A	A	B	B
Waiyin1	B	A	B	B	A	B	A	A	B	B	B	B	B	B	A	A	A	A	A	A	B	B	B	B	A	A	A	B	A	A	A	B	A	B	A	B	A
WF015	A	A	B	A	B	A	B	A	B	A	A	A	A	B	B	B	B	A	A	B	A	B	A	B	A	B	B	B	B	A	A	A	A	B	N	N	A
Xinan38f	A	B	A	B	A	B	A	B	B	B	B	A	A	A	A	B	B	A	A	B	A	B	A	A	A	A	A	A	A	A	B	B	A	A	A	A	B
Xinan38m	B	A	B	A	A	B	B	A	B	B	A	A	B	A	A	B	B	B	A	B	A	B	B	A	B	A	A	B	B	B	B	A	A	A	A	A	A
Y107baizhou	A	B	A	B	B	A	B	B	B	B	A	A	B	B	B	A	A	A	A	A	B	B	B	B	A	B	B	B	A	A	A	B	A	B	B	B	B
Ye107	A	A	A	B	B	A	B	B	B	B	A	B	B	B	B	A	A	A	A	A	B	A	A	A	A	A	B	B	B	A	A	B	A	B	B	A	B
Ye478	B	A	B	B	A	A	B	A	B	A	A	B	B	B	B	A	A	A	A	B	A	A	B	A	A	B	B	A	B	B	A	B	B	B	A	B	A
Ye515	B	A	A	A	A	A	A	B	A	B	A	B	B	A	B	A	A	A	B	A	A	B	B	B	A	A	A	A	A	B	A	A	A	A	A	A	A
Z001	A	A	B	A	B	B	B	A	A	B	A	B	A	A	A	A	A	A	B	A	A	B	A	A	B	A	A	A	B	A	B	A	B	B	A	B	B
Z059	A	A	A	B	B	B	B	A	A	B	A	B	A	B	B	A	A	A	A	B	A	B	A	B	B	A	A	B	B	A	B	B	B	B	A	B	B
Zao49	A	A	A	B	B	B	A	B	A	B	B	B	A	B	A	A	A	A	A	A	A	B	A	A	A	A	A	B	A	A	B	A	B	B	A	A	B
ZH6	A	A	A	H	A	H	B	B	A	B	B	B	A	B	B	A	A	A	A	B	A	B	A	A	A	A	B	A	A	B	B	B	A	B	B	B	B
Zheng58	B	B	B	A	B	B	B	A	B	A	A	A	A	A	A	B	B	B	B	B	A	A	A	A	H	B	B	A	B	B	A	B	A	B	A	A	A
Zhong134	B	A	A	B	A	A	A	B	B	B	B	B	A	B	A	A	A	A	A	A	A	N	A	B	A	B	B	B	A	A	A	A	B	B	A	A	B
Zhong451	B	A	A	B	B	B	A	B	A	B	B	B	A	B	A	A	A	A	A	A	B	B	A	A	A	A	A	A	B	A	B	A	B	B	A	A	A
Zhongzi01	A	A	A	B	B	A	B	B	B	B	B	B	A	A	A	B	B	A	A	B	A	B	B	A	A	A	A	A	B	A	B	B	B	B	A	A	B
Zi330	A	A	A	B	A	B	B	B	B	B	A	B	B	A	A	A	A	A	A	B	A	B	A	A	B	B	B	B	A	N	B	A	A	B	A	A	B
ZST14	B	A	B	A	B	A	A	B	N	A	A	B	B	A	A	A	A	A	A	A	B	B	A	B	B	A	A	B	A	A	A	B	A	A	B	B	A
ZST22	B	A	A	B	A	B	B	B	B	B	B	B	B	B	A	A	A	A	B	B	A	B	A	A	H	H	A	A	A	A	B	B	B	B	A	A	B
ZY3F	A	B	A	B	A	B	B	B	B	B	B	B	B	A	A	B	B	A	A	B	A	B	B	A	A	B	A	A	A	A	B	B	B	B	A	A	B
ZY9	A	A	A	B	A	B	A	B	A	B	B	B	A	B	B	A	A	A	A	A	B	B	A	B	B	A	A	B	A	A	B	A	A	A	B	B	B
