# Supplementary material for: A cost-effective barcode system for maize genetic discrimination based on bi-allelic InDel markers
Source: Plant Methods. 2020 Jul 29;16:101. doi: 10.1186/s13007-020-00644-y (PMC7391534; doi:10.1186/s13007-020-00644-y)
Supplement: Supplementary file 4 — Additional file 4: Table 4. The number of different loci discriminated by the 37 barcode InDel markers among 227 maize lines. [file 13007_2020_644_MOESM4_ESM.xlsx]

## Sheet: Sheet1
Additional file 4: Table S4 The number of different loci discriminated by the 37 barcode InDel markers among 227 maize lines.
Pairs of maize lines	Number of different loci
A17-2 vs Si287	0
C05 vs F68	0
Feng16 vs Shen137	0
PH207 vs Q381	0
ZY9 vs Chang7-2	0
B73 vs FR1064	2
C01 vs D50	2
C23 vs JH78-2	2
C39 vs DR2	2
F52 vs B02-6	2
PH6WC vs PHP38	2
B10 vs Si387	3
C23 vs D174-2-1	3
CLYN486 vs CLYN489	3
FR1064 vs PHG83	3
PH6WC vs NG7015	3
PHJ40 vs PHAAD	3
9F592 vs PHG72	4
A06 vs Si387	4
A64-2 vs D41	4
B0068 vs Dai A37	4
B0068 vs Feng16	4
B0068 vs Shen137	4
B73 vs K12BJ2S213	4
B73 vs PHG83	4
CLRCY044 vs CLYN489	4
Dan3130 vs Chuangyu358m	4
FR1064 vs K12BJ2S213	4
FR1064 vs LH200	4
Nongda178 vs Chuangyu358m	4
PH207 vs PHN11	4
PH6WC vs 303f	4
PHN11 vs Q381	4
Z059 vs A53-1	4
9F592 vs PH207	5
9F592 vs Q381	5
A17-2 vs C13-1	5
B0068 vs ZST22	5
B27-4 vs D174-2-1	5
C11-2 vs Zheng58	5
C13-1 vs Si287	5
CLRCY044 vs CLYN486	5
CLYN486 vs Huanjiangnuo	5
CML228 vs CLYN486	5
D174-2-1 vs JH78-2	5
Dan3130 vs Zhongzi01	5
NG7015 vs PHP38	5
NKS8326 vs Ji412	5
PH207 vs PHG72	5
PHG72 vs Q381	5
ShenW22 vs Huangnuoyumi	5
Zhong451 vs Zao49	5
Zhongzi01 vs Chuangyu358m	5
ZY3F vs Chuangyu358m	5
ZY3F vs Dan3130	5
196 vs H21	6
196 vs Huangzaosi	6
9F592 vs PHN11	6
A53-1 vs Bao2-Q11	6
A64-2 vs Ji412	6
B03-3 vs Zi330	6
B73 vs LH200	6
C13 vs Bao2-Q11	6
C23 vs D52	6
C39 vs LH85	6
C61 vs C63	6
D41 vs NKS8326	6
Dan3130 vs Nongda178	6
DR2 vs LH85	6
F30 vs 9F592	6
F52 vs PHG84	6
FR1064 vs K12HF510K12BJ2S233	6
Huangzaosi vs H21	6
IDN26 vs DY206	6
IDN47 vs Zhong451	6
IDNM1 vs CLYN486	6
K12BJ2S213 vs PHG83	6
K12HF510K12BJ2S233 vs LH200	6
K12HF510K12BJ2S233 vs PHG83	6
K12HF526K12BJ2S265 vs RF1701	6
M162W vs PHG72	6
NG7015 vs 303f	6
PHG83 vs LH200	6
PHP38 vs 303f	6
RF1712 vs B02-6	6
SH251 vs WF015	6
Shen118 vs Zi330	6
Xinan38f vs Chuangyu358m	6
ZY3F vs Zhongzi01	6
196 vs Baiyumi1	7
8732 vs Jing24	7
8732 vs Si387	7
9F592 vs M162W	7
A06 vs B10	7
A06 vs M162W	7
A110-1 vs PHB47	7
A64-2 vs NKS8326	7
A74 vs D190-1	7
B0068 vs CLYN486	7
B0068 vs Zi330	7
B0068 vs ZY3F	7
B47-7 vs DKFAPW	7
B47-7 vs NG7015	7
B6275 vs PHG72	7
C11-2 vs L239	7
C12 vs Si387	7
C39 vs E248	7
C49 vs E186	7
C61 vs Nongda178	7
CLYN486 vs Zao49	7
CLYN489 vs SF09	7
CML228 vs IDNM1	7
CML228 vs NG7705	7
D101 vs Huangnuoyumi	7
D174-2-1 vs D52	7
D216-2 vs Ji495	7
D220 vs PHB47	7
D222-1 vs Si387	7
Dika1 vs K12HF510K12BJ2S233	7
E248 vs Benyu9	7
E248 vs DR2	7
E61-1 vs DR2	7
Feng16 vs Dai A37	7
Feng16 vs IDNCC18	7
Feng16 vs Nongda178	7
Feng16 vs SW1611	7
Feng16 vs Zhongzi01	7
Feng16 vs ZST22	7
FR1064 vs K12HF500K12BJ2S209	7
Guangxiliunuo1M vs Huanjiangnuo	7
H21 vs Huanjiangnuo	7
Huanjiangnuo vs Huangnuoyumi	7
IDN10 vs PH6WC	7
IDN47 vs Zao49	7
IDNM1 vs CA335	7
Jingnuo6 vs Huanjiangnuo	7
K12BJ2S213 vs Ji477	7
K12HF04212BJGEM22 vs K12HF526K12BJ2S265	7
Ki11 vs K12HF526K12BJ2S265	7
Ki11 vs MS71	7
LH85 vs Shen118	7
M162W vs PH207	7
M162W vs Q381	7
Mo45 vs Bainuo6	7
NG7118 vs PHT11	7
Nongda178 vs Zhongzi01	7
PH6WC vs 505f	7
PH6WC vs NG7118	7
PHG72 vs PHN11	7
Shen137 vs Zhongzi01	7
ShenW22 vs 196	7
ShenW22 vs Baiyumi1	7
ShenW22 vs H21	7
ShenW22 vs Huanjiangnuo	7
SW1611 vs Gulaoxiaoheinuo	7
SW1611 vs PHK46	7
Y107baizhou vs PHB47	7
ZH6 vs Bendibainuo	7
Zheng58 vs L239	7
ZST22 vs Shen137	7
ZY3F vs Dai A37	7
ZY3F vs Xinan38f	7
303f vs 618m	8
A110-1 vs B84	8
A110-1 vs C13-1	8
A110-1 vs D220	8
A110-1 vs Y107baizhou	8
A17-2 vs E28	8
A17-2 vs NG7705	8
A24 vs B27-4	8
A36 vs Si387	8
A53-1 vs Bendibainuo	8
A53-1 vs Changtiannuo	8
A53-1 vs CLYN489	8
A53-1 vs IDNCC18	8
A53-1 vs LH93	8
A58-1 vs NKH8431	8
A68 vs CA335	8
A68 vs SF09	8
A74 vs NKS8326	8
B0068 vs CML228	8
B0068 vs IDNCC18	8
B0068 vs Si387	8
B0068 vs Xinan38f	8
B0068 vs Zao49	8
B02-6 vs PHG84	8
B03-3 vs 196	8
B03-3 vs CLYN486	8
B03-3 vs Dong46	8
B25-1 vs D216-2	8
B27-4 vs 196	8
B27-4 vs C23	8
B27-4 vs D52	8
B27-4 vs Huangzaosi	8
B47-7 vs 303f	8
B47-7 vs PH6WC	8
B73 vs K12HF510K12BJ2S233	8
B84 vs LH200	8
B84 vs PHG83	8
Bao2-Q11 vs Gulaoxiaoheinuo	8
Bao2-Q11 vs PH207	8
Bao2-Q11 vs PHG35	8
Bao2-Q11 vs PHN11	8
Bao2-Q11 vs Q381	8
Bao2-Q11 vs SW1611	8
Benyu9 vs Changtiannuo	8
C01 vs Si387	8
C05 vs C23	8
C05 vs D52	8
C05 vs JH78-2	8
C12 vs C64	8
C13 vs PHW65	8
C13-1 vs K12HF538K12BJ2S289	8
C13-1 vs Shen118	8
C22 vs E140	8
C23 vs F68	8
C26 vs PHK46	8
C39 vs Benyu9	8
C63 vs HuangC	8
Chang7-2 vs Huangzaosi	8
CL89 vs K12HF510K12BJ2S233	8
CLRCY044 vs Huangnuoyumi	8
CLRCY044 vs Zao49	8
CLYN486 vs Dong46	8
CLYN486 vs Guangxiliunuo1M	8
CLYN486 vs NC358	8
CLYN486 vs Zhong134	8
CLYN486 vs Zi330	8
CLYN489 vs Bao2-Q11	8
CLYN489 vs Gulaoxiaoheinuo	8
CLYN489 vs Huanjiangnuo	8
CLYN489 vs RF1701	8
CLYN489 vs Zao49	8
CML103 vs Zao49	8
CML228 vs CLYN489	8
CML228 vs Huanjiangnuo	8
CML228 vs K12HF526K12BJ2S265	8
CML247 vs A53-1	8
D101 vs D220	8
D101 vs PH207	8
D101 vs PHN11	8
D101 vs Q381	8
D216-2 vs IDN26	8
D41 vs Benyu9	8
D41 vs D216-2	8
D41 vs DR2	8
D41 vs E248	8
D41 vs Ji412	8
D50 vs DY206	8
D52 vs F68	8
D52 vs JH78-2	8
Dai A37 vs Shen137	8
Dai A37 vs Zi330	8
Dai A37 vs ZST22	8
Dan3130 vs Xinan38f	8
Dong46 vs Gulaoxiaoheinuo	8
DR2 vs Benyu9	8
E144-1 vs Nongda178	8
E206-1 vs Liao3053	8
F52 vs RF1712	8
F68 vs JH78-2	8
Feng16 vs Chuangyu358m	8
Feng16 vs Gulaoxiaoheinuo	8
Feng16 vs MS71	8
Feng16 vs Zao49	8
FR1064 vs B84	8
FR1064 vs Q11	8
Guangxiliunuo1M vs Huangnuoyumi	8
Gulaoxiaoheinuo vs Huangnuoyumi	8
H21 vs Huangnuoyumi	8
HoA vs Ye478	8
IDN47 vs Dika1	8
IDN47 vs Jingnuo6	8
IDNCC18 vs Dai A37	8
IDNCC18 vs Shen137	8
IDNM1 vs Gulaoxiaoheinuo	8
IDNM1 vs SF09	8
Jingnuo6 vs Mobai1	8
K12BJ2S213 vs LH200	8
K12HF500K12BJ2S209 vs LH145	8
K12HF500K12BJ2S209 vs PH6WC	8
K12HF500K12BJ2S209 vs PHP38	8
K12HF510K12BJ2S233 vs B84	8
Ki11 vs Huangnuoyumi	8
Ki11 vs Mo45	8
Ki11 vs PHN11	8
Ki11 vs Zhong451	8
M162W vs Si387	8
NC358 vs Guangxiliunuo1M	8
NC358 vs Huangnuoyumi	8
P182 vs A17-1	8
PH6WC vs 618m	8
PHN11 vs Changtiannuo	8
RF1703 vs RF1709	8
RF1708 vs RF1709	8
RF1708 vs Zhongzi01	8
RF1709 vs PHP38	8
Shen137 vs Chuangyu358m	8
Shen137 vs Gulaoxiaoheinuo	8
Shen137 vs MS71	8
Shen137 vs Nongda178	8
Shen137 vs SW1611	8
Shen137 vs Zao49	8
Shen5003 vs 196	8
Si287 vs E28	8
Si287 vs NG7705	8
Si387 vs Ye107	8
T877 vs Xinan38f	8
Y107baizhou vs Ye107	8
Z001 vs IDN47	8
Z059 vs MS71	8
Zao49 vs Huanjiangnuo	8
Zao49 vs Zhong134	8
ZH6 vs SW1611	8
ZY9 vs Huangzaosi	8
303f vs 505f	9
8732 vs Ye107	9
9F592 vs Si387	9
A06 vs 9F592	9
A06 vs B84	9
A07 vs B25-1	9
A17-2 vs Bao2-Q11	9
A17-2 vs C64	9
A17-2 vs Oh43	9
A17-2 vs Shen118	9
A53-1 vs Benyu9	9
A53-1 vs CLYN486	9
A53-1 vs Dong46	9
A53-1 vs E186	9
A58-1 vs Zhong451	9
A64-2 vs A74	9
A64-2 vs D216-2	9
A64-2 vs DR2	9
A66 vs Jingnuo6	9
A68 vs C39	9
A68 vs E248	9
A68 vs IDNM1	9
A74 vs A104	9
A74 vs Ji412	9
A8111 vs 303f	9
A8111 vs L239	9
B0068 vs B1002	9
B0068 vs Huangnuoyumi	9
B0068 vs ZH6	9
B0068 vs Zhongzi01	9
B03-3 vs Bao2-Q11	9
B03-3 vs CLRCY044	9
B03-3 vs CLYN489	9
B03-3 vs Shen118	9
B03-3 vs Zao49	9
B10 vs 8732	9
B10 vs Liao3053	9
B1002 vs LH200	9
B1002 vs Shen137	9
B25-1 vs A188	9
B25-1 vs SW1611	9
B27-4 vs Bao2-Q11	9
B73 vs K12HF500K12BJ2S209	9
B73 vs Q11	9
B84 vs Huangzaosi	9
B84 vs NG7705	9
B97 vs PHJ40	9
B97 vs Zhongzi01	9
Bao2-Q11 vs Changtiannuo	9
Bao2-Q11 vs Dong46	9
Bao2-Q11 vs LH93	9
Bao2-Q11 vs M162W	9
Bao2-Q11 vs NG7705	9
Bao2-Q11 vs Si287	9
Bao2-Q11 vs Zhong134	9
C01 vs Guangxiliunuo1M	9
C01 vs Huangnuoyumi	9
C01 vs RF1703	9
C01 vs SF09	9
C05 vs 303f	9
C05 vs D174-2-1	9
C05 vs PH6WC	9
C05 vs PHP38	9
C12 vs 8732	9
C12 vs D101	9
C12 vs D75	9
C13 vs B6275	9
C13 vs SW1611	9
C13-1 vs E28	9
C13-1 vs Huangzaosi	9
C13-1 vs LH85	9
C13-1 vs NG7705	9
C26 vs C49	9
C39 vs D41	9
C39 vs E61-1	9
C39 vs Shen118	9
C57-2 vs 8732	9
C59 vs E206-1	9
C61 vs Chuangyu358m	9
C63 vs E144-1	9
C63 vs Nongda178	9
C64 vs Si287	9
CA335 vs NG7705	9
Chang7-2 vs Zao49	9
CLRCY044 vs Changtiannuo	9
CLRCY044 vs Dong46	9
CLRCY044 vs Gulaoxiaoheinuo	9
CLRCY044 vs PHN11	9
CLYN486 vs Bao2-Q11	9
CLYN486 vs Dai A37	9
CLYN486 vs Gulaoxiaoheinuo	9
CLYN486 vs H21	9
CLYN486 vs Huangnuoyumi	9
CLYN486 vs PHN11	9
CLYN486 vs RF1701	9
CLYN486 vs Shen137	9
CLYN486 vs SW1611	9
CLYN486 vs ZST22	9
CLYN489 vs Changtiannuo	9
CLYN489 vs Dong46	9
CLYN489 vs LH93	9
CLYN489 vs NC358	9
CLYN489 vs Zhong134	9
CLYN489 vs Zi330	9
CML103 vs RF1708	9
CML103 vs Zhongzi01	9
CML228 vs 196	9
CML228 vs Guangxiliunuo1M	9
CML228 vs H21	9
CML228 vs Huangzaosi	9
CML228 vs IDN26	9
CML228 vs SF09	9
CML228 vs ShenW22	9
D101 vs 9F592	9
D101 vs E206-1	9
D101 vs Liao3053	9
D101 vs M162W	9
D101 vs NG7705	9
D101 vs Zao49	9
D174-2-1 vs F68	9
D190-1 vs IDN26	9
D216-2 vs Benyu9	9
D50 vs Guangxiliunuo1M	9
D50 vs IDN10	9
D50 vs K12HF500K12BJ2S209	9
D50 vs PHT11	9
D50 vs SF09	9
D50 vs Si387	9
D52 vs Liao3053	9
D52 vs Si387	9
Dai A37 vs Si387	9
Dika1 vs LH200	9
Dika1 vs PHG83	9
DKFAPW vs PHB47	9
DY206 vs 618m	9
E140 vs E144-1	9
E144-1 vs Feng16	9
E144-1 vs K12HF526K12BJ2S265	9
E144-1 vs PHW65	9
E151-1 vs Gulaoxiaoheinuo	9
E151-1 vs LH85	9
E186 vs Bendibainuo	9
E186 vs Y107baizhou	9
E248 vs CLYN489	9
E28 vs Guangxiliunuo1M	9
E61-1 vs LH85	9
F68 vs 303f	9
F68 vs PH6WC	9
F68 vs PHP38	9
Feng16 vs B1002	9
Feng16 vs CLYN486	9
Feng16 vs Huangnuoyumi	9
Feng16 vs ZH6	9
Feng16 vs Zhong451	9
Guangxiliunuo1M vs SF09	9
Gulaoxiaoheinuo vs Baiyumi1	9
H99 vs Oh43	9
Huangnuoyumi vs SF09	9
IDN10 vs 303f	9
IDN10 vs PHP38	9
IDN26 vs SW1611	9
IDN47 vs Bao2-Q11	9
IDN47 vs CLRCY044	9
IDN47 vs Huanjiangnuo	9
IDNCC18 vs SF09	9
IDNM1 vs CLRCY044	9
IDNM1 vs CLYN489	9
IDNM1 vs Huangnuoyumi	9
IDNM1 vs M162W	9
IDNM1 vs SW1611	9
IDNM1 vs ZH6	9
Jing24 vs PHKM5	9
Jing24 vs Ye478	9
Jing24 vs Zhong134	9
K12HF04212BJGEM22 vs RF1701	9
K12HF04612BJGEM24 vs DKFAPW	9
K12HF04612BJGEM24 vs K12BJ2S213	9
K12HF500K12BJ2S209 vs NG7015	9
K12HF500K12BJ2S209 vs NG7118	9
K12HF500K12BJ2S209 vs PHG83	9
K12HF510K12BJ2S233 vs Jingnuo6	9
K12HF526K12BJ2S265 vs CLYN486	9
K12HF526K12BJ2S265 vs Huangnuoyumi	9
K12HF526K12BJ2S265 vs NG7705	9
K12HF526K12BJ2S265 vs PHN11	9
K12HF526K12BJ2S265 vs PHW65	9
K12HF526K12BJ2S265 vs RF1709	9
K12HF526K12BJ2S265 vs Zhong451	9
K12HF538K12BJ2S289 vs NG7705	9
Ki11 vs A58-1	9
Ki11 vs CLRCY044	9
Ki11 vs Feng16	9
Ki11 vs IHO100	9
Ki11 vs NC358	9
Ki11 vs NKH8431	9
Ki11 vs Shen137	9
Ki11 vs SW1611	9
LH145 vs NG7015	9
LH145 vs NKH8431	9
LH85 vs Zi330	9
LH93 vs Zhong134	9
Liao3053 vs Si387	9
M162W vs Gulaoxiaoheinuo	9
M162W vs PHN11	9
Mo18W vs 618m	9
MS71 vs Zhongzi01	9
NC358 vs PHN11	9
NC358 vs Zhongzi01	9
NG7015 vs 618m	9
NG7118 vs PHP38	9
P182 vs W22	9
PHB47 vs Si387	9
PHG35 vs PHW65	9
PHG35 vs Ye478	9
PHG72 vs PHK46	9
PHN11 vs Huangnuoyumi	9
PHP38 vs 505f	9
Q11 vs PHG83	9
RF1701 vs RF1708	9
RF1708 vs Ji495	9
Shen137 vs Huangnuoyumi	9
Shen137 vs Zhong451	9
ShenW22 vs Guangxiliunuo1M	9
ShenW22 vs SF09	9
ShenW22 vs Zao49	9
ShenW22 vs Zhong451	9
Si287 vs Oh43	9
Si287 vs Shen118	9
Si387 vs Bainuo6	9
Si387 vs Baiyumi1	9
Si387 vs PHT11	9
Si387 vs Zi330	9
SW1611 vs Dong46	9
SW1611 vs NC358	9
SW1611 vs NG7705	9
SW1611 vs PHW65	9
SW1611 vs SF09	9
T877 vs Chuangyu358m	9
T877 vs Feng16	9
T877 vs Shen137	9
T877 vs Zhongzi01	9
Tzi8 vs IDNM1	9
Tzi8 vs Ji477	9
W22 vs A17-1	9
W22 vs Feng16	9
W22 vs PHAAD	9
Y107baizhou vs Si387	9
Ye478 vs Bainuo6	9
Ye478 vs LH168	9
Ye515 vs PHG83	9
Z001 vs Z059	9
Z059 vs IDNCC18	9
Zao49 vs Changtiannuo	9
Zao49 vs Huangzaosi	9
Zao49 vs NG7705	9
Zao49 vs PHAAD	9
Zhong134 vs PHAAD	9
Zhong451 vs Baiyumi1	9
Zhong451 vs Huanjiangnuo	9
Zhong451 vs NKH8431	9
Zhong451 vs PHG72	9
Zhongzi01 vs Xinan38f	9
ZY3F vs Ji842	9
ZY3F vs Nongda178	9
ZY3F vs T877	9
ZY3F vs ZST22	9
ZY9 vs Zao49	9
196 vs Huangnuoyumi	10
196 vs NG7705	10
9F592 vs Ye107	10
A06 vs 8732	10
A06 vs Baiyumi1	10
A06 vs PH207	10
A06 vs Q381	10
A07 vs A188	10
A07 vs C01	10
A07 vs D190-1	10
A07 vs LH145	10
A104 vs Ji412	10
A110-1 vs B12-1	10
A110-1 vs CLYN486	10
A110-1 vs DKFAPW	10
A110-1 vs LH200	10
A110-1 vs Ye107	10
A110-1 vs Zhong134	10
A17-1 vs Nongda178	10
A17-1 vs PHG35	10
A17-2 vs B03-3	10
A17-2 vs B27-4	10
A17-2 vs D101	10
A17-2 vs Dong46	10
A24 vs C01	10
A24 vs D50	10
A38 vs C01	10
A38 vs Si387	10
A53-1 vs CLRCY044	10
A53-1 vs D174-2-1	10
A53-1 vs Feng16	10
A53-1 vs Gulaoxiaoheinuo	10
A53-1 vs MS71	10
A53-1 vs Shen137	10
A53-1 vs SW1611	10
A53-1 vs Zao49	10
A58-1 vs B84	10
A58-1 vs CA335	10
A58-1 vs LH145	10
A58-1 vs M162W	10
A58-1 vs MS71	10
A58-1 vs Zao49	10
A58-1 vs Zhong134	10
A64-2 vs Ji495	10
A66 vs K12HF04212BJGEM22	10
A66 vs Waiyin1	10
A68 vs Benyu9	10
A68 vs CLYN489	10
A68 vs E28	10
A68 vs Feng16	10
A74 vs RF1703	10
B0068 vs A53-1	10
B0068 vs B12-1	10
B0068 vs Bendibainuo	10
B0068 vs C57-2	10
B0068 vs Chuangyu358m	10
B0068 vs CLRCY044	10
B0068 vs CLYN489	10
B0068 vs Dan3130	10
B0068 vs Huanjiangnuo	10
B0068 vs Ji842	10
B0068 vs MS71	10
B0068 vs NC358	10
B0068 vs Nongda178	10
B0068 vs W22	10
B02-6 vs PHW65	10
B03-3 vs B27-4	10
B03-3 vs Changtiannuo	10
B03-3 vs Si287	10
B07-1-2 vs Si387	10
B07-1-2 vs ZST14	10
B10 vs C12	10
B10 vs D222-1	10
B10 vs IDNCC18	10
B10 vs Ye107	10
B12-1 vs C57-2	10
B12-1 vs D101	10
B12-1 vs Feng16	10
B12-1 vs Gulaoxiaoheinuo	10
B12-1 vs Jing24	10
B12-1 vs NG7705	10
B12-1 vs Shen137	10
B12-1 vs Si387	10
B12-1 vs Ye107	10
B2007 vs PHW65	10
B24-3-2 vs C34	10
B25-1 vs Changtiannuo	10
B25-1 vs IDN26	10
B27-4 vs Baiyumi1	10
B27-4 vs C01	10
B27-4 vs D101	10
B27-4 vs E206-1	10
B27-4 vs Guangxiliunuo1M	10
B27-4 vs H21	10
B27-4 vs Huangnuoyumi	10
B27-4 vs JH78-2	10
B27-4 vs NG7705	10
B27-4 vs Si287	10
B27-4 vs Si387	10
B47-7 vs IDN10	10
B47-7 vs PHP38	10
B73 vs B84	10
B73 vs Ji477	10
B84 vs LH145	10
B84 vs M162W	10
B84 vs NKH8431	10
B84 vs Oh43	10
B84 vs Si387	10
B84 vs Zao49	10
Baiyumi1 vs Huanjiangnuo	10
Bao2-Q11 vs 9F592	10
Bao2-Q11 vs Baiyumi1	10
Bao2-Q11 vs Chuan321	10
Bao2-Q11 vs H21	10
Bao2-Q11 vs PHG72	10
Bao2-Q11 vs Zao49	10
Benyu9 vs PHG84	10
C01 vs DY206	10
C01 vs E28	10
C01 vs Huangzaosi	10
C01 vs RF1708	10
C01 vs Zi330	10
C01 vs ZY3F	10
C12 vs 9F592	10
C12 vs C57-2	10
C12 vs Jing24	10
C12 vs M162W	10
C12 vs PH207	10
C12 vs Ye107	10
C13 vs Benyu9	10
C13 vs Changtiannuo	10
C13 vs E144-1	10
C13 vs HoA	10
C13 vs PHG35	10
C13 vs PHG72	10
C13-1 vs Bao2-Q11	10
C13-1 vs Zhong134	10
C22 vs Ji842	10
C26 vs DR2	10
C26 vs Si387	10
C39 vs E186	10
C57-2 vs Dai A37	10
C57-2 vs Feng16	10
C57-2 vs Jing24	10
C57-2 vs Shen137	10
C57-2 vs Waiyin1	10
C61 vs B1002	10
C61 vs D105	10
C61 vs Jing24	10
C61 vs Mo45	10
C61 vs PHJ40	10
C61 vs Zhongzi01	10
C63 vs Mobai1	10
C64 vs 9F592	10
C64 vs Bao2-Q11	10
C64 vs CLRCY044	10
C64 vs CLYN489	10
C64 vs M162W	10
C64 vs Shen118	10
C64 vs Si387	10
CA335 vs Mobai1	10
CA335 vs Shen118	10
CA335 vs Zao49	10
CA335 vs Zhong134	10
CA335 vs Zi330	10
Chang7-2 vs PHAAD	10
CL89 vs B84	10
CL89 vs LH200	10
CL89 vs PHG83	10
CLRCY044 vs Bao2-Q11	10
CLRCY044 vs Bendibainuo	10
CLRCY044 vs Duo16/AH	10
CLRCY044 vs Huanjiangnuo	10
CLRCY044 vs MS71	10
CLRCY044 vs NC358	10
CLRCY044 vs RF1701	10
CLYN486 vs Changtiannuo	10
CLYN486 vs M162W	10
CLYN486 vs NG7705	10
CLYN486 vs SF09	10
CLYN486 vs ShenW22	10
CLYN486 vs Si387	10
CLYN486 vs Zhong451	10
CLYN489 vs Baiyumi1	10
CLYN489 vs Bendibainuo	10
CLYN489 vs CA156	10
CLYN489 vs Guangxiliunuo1M	10
CLYN489 vs H21	10
CLYN489 vs Huangnuoyumi	10
CLYN489 vs MS71	10
CLYN489 vs PHB47	10
CLYN489 vs PHN11	10
CLYN489 vs Shen137	10
CLYN489 vs ShenW22	10
CLYN489 vs SW1611	10
CML103 vs CLYN486	10
CML103 vs NC358	10
CML103 vs W22	10
CML228 vs A53-1	10
CML228 vs Bao2-Q11	10
CML228 vs CLRCY044	10
CML228 vs CML247	10
CML228 vs D222-1	10
CML228 vs Dai A37	10
CML228 vs Huangnuoyumi	10
CML228 vs NC358	10
CML228 vs SW1611	10
CML228 vs Zao49	10
CML228 vs Zhong134	10
CML228 vs ZST22	10
CML247 vs E144-1	10
CML247 vs IDNCC18	10
CML247 vs Ji477	10
D101 vs 196	10
D101 vs Baiyumi1	10
D101 vs Bao2-Q11	10
D101 vs Huangzaosi	10
D101 vs NKH8431	10
D101 vs ShenW22	10
D101 vs Si287	10
D174-2-1 vs 196	10
D174-2-1 vs H21	10
D174-2-1 vs Huangnuoyumi	10
D174-2-1 vs Huangzaosi	10
D174-2-1 vs Shen5003	10
D190-1 vs F71	10
D216-2 vs DY206	10
D216-2 vs IDNM1	10
D216-2 vs NG7705	10
D220 vs B84	10
D220 vs CLRCY044	10
D41 vs E186	10
D41 vs Ji495	10
D50 vs B84	10
D50 vs E206-1	10
D50 vs E28	10
D50 vs PH6WC	10
D50 vs PHP38	10
D50 vs RF1708	10
D75 vs HoA	10
Dai A37 vs Nongda178	10
Dai A37 vs Shen118	10
Dai A37 vs Xinan38f	10
Dika1 vs B1002	10
Dika1 vs Ji477	10
DKFAPW vs NG7015	10
DKFAPW vs NG7118	10
Dong46 vs Changtiannuo	10
Dong46 vs PHK46	10
Duo16/AH vs CA156	10
Duo16/AH vs Huangnuoyumi	10
Duo16/AH vs Huanjiangnuo	10
DY206 vs Si387	10
E140 vs IDNCC18	10
E144-1 vs B02-6	10
E144-1 vs Bao2-Q11	10
E144-1 vs IDNCC18	10
E144-1 vs PHG35	10
E144-1 vs Shen137	10
E149-2 vs F71	10
E151-1 vs CLRCY044	10
E186 vs Benyu9	10
E186 vs DR2	10
E186 vs LH93	10
E186 vs Si387	10
E206-1 vs B1002	10
E248 vs CLYN486	10
E28 vs H21	10
E28 vs Huangnuoyumi	10
E28 vs Huangzaosi	10
E28 vs LH85	10
E61-1 vs E151-1	10
E61-1 vs Guangxiliunuo1M	10
E61-1 vs Nongda178	10
F15 vs 9F592	10
F15 vs IDNCC18	10
F15 vs IHO100	10
F15 vs SF09	10
F30 vs PHG72	10
F30 vs Si387	10
F52 vs PHW65	10
F52 vs Shen5003	10
F71 vs Tie9010	10
Feng16 vs Bao2-Q11	10
Feng16 vs CLYN489	10
Feng16 vs H99	10
Feng16 vs Huanjiangnuo	10
Feng16 vs IDNM1	10
Feng16 vs M162W	10
Feng16 vs NC358	10
Feng16 vs SF09	10
Feng16 vs Si387	10
Feng16 vs Xinan38f	10
Feng16 vs Zhong134	10
FR1064 vs CL89	10
FR1064 vs K12HF04612BJGEM24	10
FR1064 vs Ye515	10
Gulaoxiaoheinuo vs 505f	10
Gulaoxiaoheinuo vs Bendibainuo	10
Gulaoxiaoheinuo vs SF09	10
H21 vs Guangxiliunuo1M	10
H99 vs B2007	10
H99 vs E28	10
H99 vs SF09	10
HoA vs B2007	10
HoA vs PHW65	10
HoA vs SW1611	10
Huangzaosi vs Guangxiliunuo1M	10
Huangzaosi vs NG7705	10
Huangzaosi vs Zi330	10
IDN10 vs DKFAPW	10
IDN10 vs NG7015	10
IDN10 vs NG7118	10
IDN26 vs CLYN486	10
IDN26 vs Dong46	10
IDN26 vs NG7705	10
IDN47 vs Changtiannuo	10
IDN47 vs E28	10
IDN47 vs H21	10
IDN47 vs IDNCC18	10
IDNCC18 vs Bao2-Q11	10
IDNCC18 vs Huangnuoyumi	10
IDNCC18 vs Si387	10
IDNCC18 vs ZH6	10
IDNM1 vs Dong46	10
IDNM1 vs Guangxiliunuo1M	10
IDNM1 vs H21	10
IDNM1 vs IDN26	10
IDNM1 vs NG7705	10
IDNM1 vs PHK46	10
IHO100 vs HoA	10
Ji477 vs SF09	10
Ji842 vs Xinan38f	10
Jing24 vs Ji477	10
Jing24 vs K12BJ2S213	10
Jingnuo6 vs Gulaoxiaoheinuo	10
Jingnuo6 vs H21	10
Jingnuo6 vs Huangnuoyumi	10
Jingnuo6 vs Zhong451	10
K12BJ2S213 vs B84	10
K12BJ2S213 vs K12HF510K12BJ2S233	10
K12HF04212BJGEM22 vs Dong46	10
K12HF04212BJGEM22 vs RF1709	10
K12HF04212BJGEM22 vs ZST14	10
K12HF04612BJGEM24 vs Ji477	10
K12HF04612BJGEM24 vs K12HF518K12BJ2S249	10
K12HF500K12BJ2S209 vs PHT11	10
K12HF500K12BJ2S209 vs Q11	10
K12HF518K12BJ2S249 vs PHT11	10
K12HF526K12BJ2S265 vs Bao2-Q11	10
K12HF526K12BJ2S265 vs CLRCY044	10
K12HF526K12BJ2S265 vs CLYN489	10
K12HF526K12BJ2S265 vs Guangxiliunuo1M	10
K12HF526K12BJ2S265 vs Huanjiangnuo	10
K12HF526K12BJ2S265 vs NC358	10
K12HF526K12BJ2S265 vs Nongda178	10
K12HF526K12BJ2S265 vs ShenW22	10
K12HF526K12BJ2S265 vs SW1611	10
K12HF538K12BJ2S289 vs Bao2-Q11	10
Ki11 vs CLYN486	10
Ki11 vs Dong46	10
Ki11 vs Hainannongjiazhong	10
Ki11 vs IDN47	10
Ki11 vs PHKM5	10
Ki11 vs RF1709	10
Ki11 vs ShenW22	10
Ki11 vs Zhongzi01	10
LH145 vs A188	10
LH145 vs PH6WC	10
LH145 vs PHP38	10
LH168 vs Bainuo6	10
M162W vs Huangnuoyumi	10
M162W vs NKH8431	10
Mo45 vs Ye478	10
MS71 vs Bendibainuo	10
MS71 vs Gulaoxiaoheinuo	10
NC350 vs A66	10
NC350 vs Dong46	10
NC350 vs Gulaoxiaoheinuo	10
NC350 vs IDN26	10
NC358 vs Changtiannuo	10
NC358 vs Gulaoxiaoheinuo	10
NG7015 vs 505f	10
NG7015 vs NG7118	10
NG7118 vs 505f	10
NG7705 vs Dong46	10
NG7705 vs Guangxiliunuo1M	10
NKH8431 vs Zao49	10
NKS8326 vs Ji495	10
Nongda178 vs Xinan38f	10
Oh43 vs CA335	10
Oh43 vs NG7705	10
Oh43 vs Shen118	10
P182 vs Mo45	10
P182 vs NC358	10
PH207 vs Gulaoxiaoheinuo	10
PH6WC vs PHT11	10
PHG35 vs Nongda178	10
PHG35 vs PHKM5	10
PHG72 vs Huangnuoyumi	10
PHG84 vs Changtiannuo	10
PHN11 vs Dong46	10
PHN11 vs Gulaoxiaoheinuo	10
PHP38 vs 618m	10
PHP38 vs PHT11	10
PHW65 vs NG7705	10
Q381 vs Gulaoxiaoheinuo	10
RF1701 vs Bao2-Q11	10
RF1708 vs LH145	10
RF1708 vs PH6WC	10
RF1708 vs PHP38	10
RF1709 vs LH145	10
RF1709 vs PH6WC	10
SH251 vs LH168	10
Shen118 vs Si387	10
Shen137 vs Bao2-Q11	10
Shen137 vs Huanjiangnuo	10
Shen137 vs M162W	10
Shen137 vs NC358	10
Shen137 vs Si387	10
Shen137 vs Xinan38f	10
Shen137 vs Zhong134	10
Shen5003 vs B02-6	10
Shen5003 vs LH168	10
ShenW22 vs Huangzaosi	10
ShenW22 vs SW1611	10
Si287 vs Dong46	10
Si387 vs Bendibainuo	10
Si387 vs Gulaoxiaoheinuo	10
Si387 vs WF015	10
SW1611 vs Changtiannuo	10
SW1611 vs PHG35	10
SW1611 vs PHN11	10
W22 vs K12HF538K12BJ2S289	10
W22 vs NC358	10
W22 vs Shen137	10
W22 vs SW1611	10
W22 vs Zao49	10
W22 vs Zhong134	10
W22 vs Zi330	10
W64A vs Dika1	10
W64A vs Zi330	10
Ye515 vs 196	10
Ye515 vs E28	10
Z059 vs Bao2-Q11	10
Z059 vs Bendibainuo	10
Z059 vs CML247	10
Z059 vs Mobai1	10
Z059 vs PHAAD	10
Z059 vs Zao49	10
Zao49 vs Baiyumi1	10
Zao49 vs Huangnuoyumi	10
Zao49 vs Mobai1	10
ZH6 vs Gulaoxiaoheinuo	10
ZH6 vs MS71	10
ZH6 vs Shen137	10
Zhong134 vs Huanjiangnuo	10
Zhong134 vs PHKM5	10
ZST14 vs 505f	10
ZST14 vs Si387	10
ZST22 vs Huanjiangnuo	10
ZST22 vs Zi330	10
ZY3F vs CLYN486	10
ZY3F vs Zi330	10
ZY9 vs PHAAD	10
196 vs Huanjiangnuo	11
196 vs Zao49	11
505f vs Huangnuoyumi	11
8732 vs 9F592	11
8732 vs Bainuo6	11
8732 vs Dai A37	11
8732 vs Ji477	11
8732 vs K12BJ2S213	11
8732 vs LH168	11
9F592 vs Huangnuoyumi	11
9F592 vs Liao3053	11
9F592 vs Mo45	11
A06 vs C12	11
A06 vs C64	11
A06 vs PHG72	11
A07 vs 303f	11
A07 vs PH6WC	11
A07 vs RF1703	11
A07 vs RF1709	11
A104 vs D190-1	11
A104 vs Ji495	11
A104 vs NKS8326	11
A110-1 vs CLYN489	11
A110-1 vs D50	11
A110-1 vs Dong46	11
A110-1 vs DY206	11
A110-1 vs E206-1	11
A110-1 vs Gulaoxiaoheinuo	11
A110-1 vs Huangzaosi	11
A110-1 vs IDNM1	11
A110-1 vs SF09	11
A110-1 vs Si287	11
A110-1 vs Si387	11
A110-1 vs Zi330	11
A17-1 vs B12-1	11
A17-1 vs B6275	11
A17-1 vs Bainuo6	11
A17-1 vs Mo45	11
A17-1 vs PHW65	11
A17-1 vs RF1703	11
A17-1 vs SW1611	11
A17-1 vs Zhong451	11
A17-1 vs Zi330	11
A17-2 vs A110-1	11
A17-2 vs A68	11
A17-2 vs B84	11
A17-2 vs CA335	11
A17-2 vs CLRCY044	11
A17-2 vs D190-1	11
A17-2 vs D220	11
A17-2 vs Guangxiliunuo1M	11
A17-2 vs Huangnuoyumi	11
A17-2 vs K12HF538K12BJ2S289	11
A188 vs SF09	11
A19 vs LH93	11
A19 vs ShenW22	11
A24 vs 196	11
A24 vs D174-2-1	11
A24 vs NC358	11
A24 vs RF1709	11
A36 vs F30	11
A36 vs H99	11
A36 vs IDNCC18	11
A53-1 vs A66	11
A53-1 vs B03-3	11
A53-1 vs B27-4	11
A53-1 vs C13	11
A53-1 vs D222-1	11
A53-1 vs IDNM1	11
A53-1 vs NG7705	11
A53-1 vs Y107baizhou	11
A53-1 vs ZH6	11
A53-1 vs Zi330	11
A58-1 vs Changtiannuo	11
A58-1 vs E28	11
A58-1 vs Hainannongjiazhong	11
A58-1 vs IDN47	11
A58-1 vs K12HF04212BJGEM22	11
A58-1 vs PH207	11
A58-1 vs PHK46	11
A58-1 vs PHN11	11
A58-1 vs Q381	11
A64-2 vs A104	11
A64-2 vs B25-1	11
A64-2 vs Benyu9	11
A64-2 vs C39	11
A64-2 vs E186	11
A66 vs Bao2-Q11	11
A66 vs ZST14	11
A68 vs A19	11
A68 vs Changtiannuo	11
A68 vs CLYN486	11
A68 vs D216-2	11
A68 vs DR2	11
A68 vs Guangxiliunuo1M	11
A68 vs K12HF538K12BJ2S289	11
A68 vs LH85	11
A68 vs Shen137	11
A68 vs Si287	11
A68 vs Zao49	11
A74 vs CLRCY044	11
A74 vs F63-2	11
A8111 vs 618m	11
A8111 vs PH6WC	11
A8111 vs PHP38	11
B0068 vs 8732	11
B0068 vs B03-3	11
B0068 vs C01	11
B0068 vs E144-1	11
B0068 vs IDNM1	11
B0068 vs Ki11	11
B0068 vs LH93	11
B0068 vs NG7705	11
B0068 vs W64A	11
B0068 vs Zhong451	11
B02-6 vs Bainuo6	11
B02-6 vs LH168	11
B03-3 vs Baiyumi1	11
B03-3 vs C13-1	11
B03-3 vs D220	11
B03-3 vs Feng16	11
B03-3 vs Huanjiangnuo	11
B03-3 vs K12HF526K12BJ2S265	11
B03-3 vs NC358	11
B03-3 vs Shen137	11
B03-3 vs Tie9010	11
B03-3 vs Zhong134	11
B03-3 vs ZST22	11
B07-1-2 vs B10	11
B07-1-2 vs D52	11
B10 vs C01	11
B10 vs D50	11
B1002 vs Huangnuoyumi	11
B1002 vs Nongda178	11
B1002 vs Zao49	11
B1002 vs Zhongzi01	11
B1002 vs Zi330	11
B12-1 vs 8732	11
B12-1 vs Dong46	11
B12-1 vs Oh43	11
B12-1 vs SW1611	11
B12-1 vs Zhong134	11
B12-1 vs Zi330	11
B2007 vs SW1611	11
B25-1 vs Benyu9	11
B25-1 vs D190-1	11
B25-1 vs D41	11
B27-4 vs C13-1	11
B27-4 vs Huanjiangnuo	11
B27-4 vs K12HF526K12BJ2S265	11
B27-4 vs Liao3053	11
B27-4 vs ShenW22	11
B47-7 vs K12HF500K12BJ2S209	11
B47-7 vs K12HF518K12BJ2S249	11
B47-7 vs LH145	11
B6275 vs 9F592	11
B73 vs K12HF04612BJGEM24	11
B73 vs K12HF518K12BJ2S249	11
B73 vs W22	11
B73 vs Ye515	11
B84 vs 196	11
B84 vs PHB47	11
B84 vs SF09	11
B97 vs LH145	11
Baiyumi1 vs Huangnuoyumi	11
Baiyumi1 vs SF09	11
Bao2-Q11 vs 196	11
Bao2-Q11 vs Huangzaosi	11
Bao2-Q11 vs PHW65	11
Bao2-Q11 vs Zhong451	11
C01 vs 196	11
C01 vs C64	11
C01 vs CLYN489	11
C01 vs H99	11
C01 vs IDN10	11
C01 vs IDNCC18	11
C01 vs K12HF500K12BJ2S209	11
C01 vs LH145	11
C01 vs NC358	11
C01 vs PHT11	11
C01 vs RF1709	11
C01 vs ShenW22	11
C05 vs 618m	11
C05 vs Liao3053	11
C05 vs NG7015	11
C05 vs RF1708	11
C05 vs RF1709	11
C11-2 vs F63-2	11
C12 vs Baiyumi1	11
C12 vs HoA	11
C12 vs Liao3053	11
C12 vs PHB47	11
C12 vs PHK46	11
C12 vs Q381	11
C13 vs E248	11
C13 vs IDN47	11
C13 vs K12HF538K12BJ2S289	11
C13 vs PH207	11
C13 vs PHN11	11
C13 vs Q381	11
C13 vs Zhong451	11
C13-1 vs 196	11
C13-1 vs D216-2	11
C13-1 vs Dong46	11
C13-1 vs DY206	11
C13-1 vs E186	11
C13-1 vs E206-1	11
C13-1 vs Guangxiliunuo1M	11
C13-1 vs H21	11
C22 vs IDNCC18	11
C23 vs Liao3053	11
C26 vs E61-1	11
C26 vs LH85	11
C26 vs Shen118	11
C26 vs SW1611	11
C34 vs HuangC	11
C39 vs Bendibainuo	11
C39 vs Changtiannuo	11
C39 vs Y107baizhou	11
C39 vs Zi330	11
C49 vs DR2	11
C57-2 vs Si387	11
C57-2 vs Zhong451	11
C61 vs D101	11
C61 vs Dan3130	11
C61 vs E144-1	11
C61 vs Feng16	11
C61 vs LH200	11
C61 vs NC358	11
C61 vs PHAAD	11
C61 vs Shen137	11
C61 vs Zao49	11
C61 vs Zhong134	11
C63 vs A19	11
C63 vs D101	11
C63 vs E149-2	11
C63 vs E151-1	11
C63 vs E61-1	11
C63 vs F71	11
C63 vs Huangnuoyumi	11
C63 vs K12HF526K12BJ2S265	11
C63 vs ShenW22	11
C63 vs Zao49	11
C64 vs Baiyumi1	11
C64 vs CLYN486	11
C64 vs D101	11
C64 vs Dong46	11
C64 vs E186	11
C64 vs E28	11
C64 vs PH207	11
C64 vs Q381	11
CA156 vs Si387	11
CA156 vs Ye478	11
CA335 vs SF09	11
Chang7-2 vs B84	11
Chang7-2 vs Bendibainuo	11
Chang7-2 vs Huangnuoyumi	11
Changtiannuo vs Huangnuoyumi	11
Changtiannuo vs Huanjiangnuo	11
CL89 vs Dika1	11
CLRCY044 vs E28	11
CLRCY044 vs H21	11
CLRCY044 vs LH85	11
CLRCY044 vs NG7705	11
CLRCY044 vs SF09	11
CLRCY044 vs Si287	11
CLRCY044 vs Zhong451	11
CLRCY044 vs Zi330	11
CLRCY044 vs ZST22	11
CLYN486 vs Baiyumi1	11
CLYN486 vs CA156	11
CLYN486 vs CA335	11
CLYN486 vs Duo16/AH	11
CLYN486 vs MS71	11
CLYN486 vs PH207	11
CLYN486 vs PHB47	11
CLYN486 vs PHKM5	11
CLYN486 vs Q381	11
CLYN486 vs Shen118	11
CLYN489 vs Jingnuo6	11
CLYN489 vs LH85	11
CLYN489 vs PHKM5	11
CLYN489 vs Si387	11
CLYN489 vs Zhong451	11
CLYN489 vs Zhongzi01	11
CML103 vs C63	11
CML103 vs CLYN489	11
CML103 vs Feng16	11
CML103 vs LH145	11
CML103 vs ShenW22	11
CML103 vs SW1611	11
CML103 vs Zhong451	11
CML103 vs ZY3F	11
CML228 vs 8732	11
CML228 vs Chang7-2	11
CML228 vs Dong46	11
CML228 vs E144-1	11
CML228 vs Ki11	11
CML228 vs LH93	11
CML228 vs PHKM5	11
CML228 vs Shen5003	11
CML228 vs Si387	11
CML228 vs Tzi8	11
CML228 vs Zhong451	11
CML228 vs Zi330	11
CML228 vs ZY3F	11
CML228 vs ZY9	11
CML247 vs Benyu9	11
CML247 vs CA156	11
CML247 vs Changtiannuo	11
CML247 vs D75	11
CML247 vs HuangC	11
CML247 vs K12HF538K12BJ2S289	11
CML247 vs Ki11	11
CML247 vs LH93	11
CML247 vs NC358	11
CML247 vs SF09	11
CML247 vs Ye478	11
D101 vs B84	11
D101 vs CLRCY044	11
D101 vs CLYN486	11
D101 vs E144-1	11
D101 vs Guangxiliunuo1M	11
D101 vs H21	11
D101 vs Huanjiangnuo	11
D101 vs K12HF526K12BJ2S265	11
D101 vs LH145	11
D101 vs NC358	11
D101 vs PHG72	11
D105 vs B97	11
D105 vs E140	11
D174-2-1 vs B84	11
D174-2-1 vs Baiyumi1	11
D174-2-1 vs Bao2-Q11	11
D174-2-1 vs ShenW22	11
D174-2-1 vs Si387	11
D190-1 vs D216-2	11
D190-1 vs DY206	11
D190-1 vs E28	11
D190-1 vs H99	11
D190-1 vs NKS8326	11
D190-1 vs SF09	11
D190-1 vs Si287	11
D216-2 vs A188	11
D216-2 vs CA335	11
D216-2 vs E248	11
D216-2 vs SW1611	11
D220 vs 9F592	11
D220 vs CLYN489	11
D220 vs Liao3053	11
D220 vs PH207	11
D220 vs PHN11	11
D220 vs Q381	11
D220 vs Si287	11
D220 vs Si387	11
D222-1 vs 8732	11
D222-1 vs B02-6	11
D222-1 vs F52	11
D222-1 vs Huangzaosi	11
D222-1 vs LH168	11
D222-1 vs LH93	11
D222-1 vs Zi330	11
D50 vs H99	11
D50 vs Huangnuoyumi	11
D50 vs K12HF04612BJGEM24	11
D50 vs LH145	11
D50 vs NC358	11
D50 vs NG7015	11
D50 vs RF1703	11
D50 vs RF1709	11
D52 vs 196	11
D75 vs E144-1	11
D75 vs E61-1	11
Dai A37 vs Mo45	11
Dan3130 vs Dong46	11
Dika1 vs 505f	11
Dika1 vs B84	11
Dika1 vs Bainuo6	11
Dika1 vs K12BJ2S213	11
DKFAPW vs 303f	11
DKFAPW vs PH6WC	11
DKFAPW vs PHT11	11
Dong46 vs A188	11
Dong46 vs Baiyumi1	11
Dong46 vs Huangnuoyumi	11
Dong46 vs Huanjiangnuo	11
DR2 vs Changtiannuo	11
DR2 vs Shen118	11
Duo16/AH vs 505f	11
Duo16/AH vs Gulaoxiaoheinuo	11
DY206 vs Bao2-Q11	11
DY206 vs NKS8326	11
E140 vs RF1712	11
E144-1 vs 9F592	11
E144-1 vs A19	11
E144-1 vs Dai A37	11
E144-1 vs F52	11
E144-1 vs Huangnuoyumi	11
E144-1 vs Jingnuo6	11
E144-1 vs LH93	11
E144-1 vs PHG72	11
E144-1 vs PHG84	11
E144-1 vs Zhong451	11
E144-1 vs Zhongzi01	11
E151-1 vs CLYN489	11
E151-1 vs Dong46	11
E151-1 vs IDNM1	11
E186 vs Baiyumi1	11
E186 vs Bao2-Q11	11
E186 vs CLRCY044	11
E186 vs CLYN489	11
E186 vs E248	11
E186 vs Ji412	11
E186 vs Shen118	11
E206-1 vs B84	11
E206-1 vs Chuangyu358m	11
E206-1 vs Feng16	11
E206-1 vs Guangxiliunuo1M	11
E206-1 vs Huangnuoyumi	11
E206-1 vs NC358	11
E206-1 vs NKH8431	11
E206-1 vs Nongda178	11
E206-1 vs Shen137	11
E206-1 vs Y107baizhou	11
E231-1 vs F52	11
E231-1 vs RF1712	11
E248 vs A19	11
E248 vs Bao2-Q11	11
E248 vs Guangxiliunuo1M	11
E248 vs IDNM1	11
E248 vs LH85	11
E248 vs PHW65	11
E248 vs RF1701	11
E248 vs SW1611	11
E28 vs B84	11
E28 vs Huanjiangnuo	11
E28 vs M162W	11
E28 vs NG7015	11
E28 vs Oh43	11
E28 vs Shen118	11
E61-1 vs A19	11
E61-1 vs Dong46	11
E61-1 vs E144-1	11
E61-1 vs E206-1	11
E61-1 vs E248	11
E61-1 vs K12HF04212BJGEM22	11
E61-1 vs PHK46	11
F15 vs B84	11
F15 vs MS71	11
F15 vs Oh43	11
F30 vs RF1709	11
F52 vs Bainuo6	11
F52 vs LH168	11
F52 vs PHG35	11
F63-2 vs NKS8326	11
F68 vs 618m	11
F68 vs Liao3053	11
F68 vs NG7015	11
F68 vs RF1708	11
F68 vs RF1709	11
Feng16 vs CA335	11
Feng16 vs Dong46	11
Feng16 vs IDN47	11
Feng16 vs Jingnuo6	11
Feng16 vs LH93	11
Feng16 vs NG7705	11
Feng16 vs Oh43	11
Feng16 vs PHG72	11
Feng16 vs Shen118	11
Feng16 vs Zi330	11
FR1064 vs D220	11
FR1064 vs Dika1	11
FR1064 vs Ji477	11
FR1064 vs K12HF518K12BJ2S249	11
FR1064 vs LH145	11
Gulaoxiaoheinuo vs Huanjiangnuo	11
H21 vs Baiyumi1	11
H21 vs Gulaoxiaoheinuo	11
H99 vs Shen118	11
H99 vs Shen137	11
H99 vs SW1611	11
Hainannongjiazhong vs Bainuo6	11
HoA vs Chuan321	11
HoA vs PH207	11
HoA vs PHG35	11
HuangC vs DR2	11
Huangnuoyumi vs Bendibainuo	11
Huangzaosi vs Baiyumi1	11
Huangzaosi vs Huanjiangnuo	11
Huangzaosi vs LH200	11
Huangzaosi vs Zhong134	11
Huanjiangnuo vs SF09	11
IDN10 vs DY206	11
IDN10 vs PHT11	11
IDN10 vs Si387	11
IDN26 vs A188	11
IDN26 vs Bao2-Q11	11
IDN26 vs K12HF526K12BJ2S265	11
IDN47 vs B84	11
IDN47 vs Baiyumi1	11
IDN47 vs CLYN489	11
IDN47 vs Huangnuoyumi	11
IDN47 vs K12HF510K12BJ2S233	11
IDN47 vs LH200	11
IDN47 vs PHG72	11
IDN47 vs PHG83	11
IDN47 vs Shen137	11
IDN47 vs ShenW22	11
IDNCC18 vs 9F592	11
IDNCC18 vs B84	11
IDNCC18 vs Bendibainuo	11
IDNCC18 vs Gulaoxiaoheinuo	11
IDNCC18 vs Jingnuo6	11
IDNCC18 vs K12HF510K12BJ2S233	11
IDNCC18 vs Liao3053	11
IDNCC18 vs Mobai1	11
IDNCC18 vs MS71	11
IDNCC18 vs PHG72	11
IDNCC18 vs Zao49	11
IDNM1 vs A188	11
IDNM1 vs Bao2-Q11	11
IDNM1 vs Dai A37	11
IDNM1 vs Huanjiangnuo	11
IDNM1 vs K12HF510K12BJ2S233	11
IDNM1 vs Mobai1	11
IDNM1 vs MS71	11
IDNM1 vs NC358	11
IDNM1 vs PHG72	11
IDNM1 vs Shen137	11
IDNM1 vs Zao49	11
IDNM1 vs Zhong134	11
IDNM1 vs Zi330	11
IHO100 vs Bainuo6	11
IPSKI-410 vs A24	11
IPSKI-410 vs CL89	11
IPSKI-410 vs HuangC	11
IPSKI-410 vs NC358	11
IPSKI-410 vs PHAAD	11
IPSKI-410 vs PHJ40	11
JH78-2 vs Duo16/AH	11
JH78-2 vs Liao3053	11
Ji412 vs Ji495	11
Ji477 vs Hainannongjiazhong	11
Ji842 vs Zhongzi01	11
Jing24 vs CLYN489	11
Jing24 vs K12HF04612BJGEM24	11
Jing24 vs LH93	11
Jing24 vs Mo45	11
Jing24 vs Si387	11
Jingnuo6 vs Bao2-Q11	11
Jingnuo6 vs Duo16/AH	11
Jingnuo6 vs LH168	11
Jingnuo6 vs Shen137	11
Jingnuo6 vs Zao49	11
K12BJ2S213 vs K12HF500K12BJ2S209	11
K12BJ2S213 vs K12HF518K12BJ2S249	11
K12BJ2S213 vs Q11	11
K12BJ2S213 vs Ye515	11
K12HF04212BJGEM22 vs LH85	11
K12HF04212BJGEM22 vs NKH8431	11
K12HF04212BJGEM22 vs Waiyin1	11
K12HF04212BJGEM22 vs Y107baizhou	11
K12HF04212BJGEM22 vs Ye107	11
K12HF04612BJGEM24 vs H21	11
K12HF04612BJGEM24 vs Huanjiangnuo	11
K12HF04612BJGEM24 vs K12HF510K12BJ2S233	11
K12HF04612BJGEM24 vs LH200	11
K12HF04612BJGEM24 vs NG7118	11
K12HF04612BJGEM24 vs PHG83	11
K12HF500K12BJ2S209 vs 505f	11
K12HF500K12BJ2S209 vs A8111	11
K12HF500K12BJ2S209 vs B84	11
K12HF500K12BJ2S209 vs DKFAPW	11
K12HF500K12BJ2S209 vs LH200	11
K12HF500K12BJ2S209 vs Si387	11
K12HF510K12BJ2S233 vs Chang7-2	11
K12HF510K12BJ2S233 vs H21	11
K12HF510K12BJ2S233 vs Huangzaosi	11
K12HF510K12BJ2S233 vs Ji477	11
K12HF510K12BJ2S233 vs LH168	11
K12HF518K12BJ2S249 vs Chuangyu358m	11
K12HF518K12BJ2S249 vs Dan3130	11
K12HF518K12BJ2S249 vs LH145	11
K12HF518K12BJ2S249 vs LH200	11
K12HF518K12BJ2S249 vs NG7015	11
K12HF518K12BJ2S249 vs Xinan38f	11
K12HF526K12BJ2S265 vs 196	11
K12HF526K12BJ2S265 vs Dong46	11
K12HF526K12BJ2S265 vs H21	11
K12HF526K12BJ2S265 vs Jingnuo6	11
K12HF526K12BJ2S265 vs RF1708	11
K12HF526K12BJ2S265 vs Zhongzi01	11
K12HF538K12BJ2S289 vs E28	11
K12HF538K12BJ2S289 vs Guangxiliunuo1M	11
K12HF538K12BJ2S289 vs Huangzaosi	11
K12HF538K12BJ2S289 vs LH85	11
K12HF538K12BJ2S289 vs Si287	11
Ki11 vs A17-1	11
Ki11 vs Bainuo6	11
Ki11 vs CA156	11
Ki11 vs Changtiannuo	11
Ki11 vs CLYN489	11
Ki11 vs Dika1	11
Ki11 vs Gulaoxiaoheinuo	11
Ki11 vs Huanjiangnuo	11
Ki11 vs M162W	11
Ki11 vs Nongda178	11
Ki11 vs PHG35	11
Ki11 vs PHG72	11
Ki11 vs Zao49	11
LH145 vs LH200	11
LH145 vs PHT11	11
LH145 vs Si387	11
LH145 vs Zao49	11
LH85 vs Guangxiliunuo1M	11
LH85 vs Ji495	11
LH85 vs PHB47	11
LH93 vs Bendibainuo	11
LH93 vs Changtiannuo	11
LH93 vs PHG35	11
M162W vs Guangxiliunuo1M	11
M162W vs NG7705	11
M162W vs PHK46	11
M162W vs PHKM5	11
Mo18W vs DY206	11
Mo18W vs IDN26	11
Mo18W vs NC350	11
Mo18W vs NKS8326	11
Mo18W vs RF1712	11
Mo45 vs CA156	11
Mo45 vs NKH8431	11
Mo45 vs Nongda178	11
Mo45 vs PHG72	11
Mobai1 vs SF09	11
MS71 vs Huangnuoyumi	11
MS71 vs PHN11	11
NC350 vs Chuangyu358m	11
NC350 vs CLRCY044	11
NC350 vs CLYN489	11
NC350 vs Feng16	11
NC350 vs Huanjiangnuo	11
NC350 vs Shen137	11
NC350 vs SW1611	11
NC358 vs Dong46	11
NC358 vs NG7705	11
NC358 vs PHAAD	11
NC358 vs PHJ40	11
NC358 vs SF09	11
NG7015 vs PHT11	11
NG7118 vs 303f	11
NG7705 vs Zhong134	11
NKH8431 vs NG7705	11
Oh43 vs Ji477	11
Oh43 vs SF09	11
P182 vs IHO100	11
P182 vs Si387	11
PH207 vs Huangnuoyumi	11
PH207 vs Ye107	11
PH6WC vs Si387	11
PHG35 vs Dong46	11
PHG35 vs Gulaoxiaoheinuo	11
PHG35 vs PHG84	11
PHG35 vs SF09	11
PHG83 vs Ji477	11
PHG83 vs PHT11	11
PHG84 vs PHKM5	11
PHJ40 vs Zao49	11
PHJ40 vs Zhong134	11
PHKM5 vs Bainuo6	11
PHKM5 vs Huanjiangnuo	11
PHN11 vs CA156	11
PHW65 vs PHG84	11
Q11 vs B84	11
Q381 vs Huangnuoyumi	11
Q381 vs Ye107	11
RF1701 vs PHN11	11
RF1701 vs RF1709	11
RF1701 vs Zhong451	11
RF1701 vs Zhongzi01	11
RF1703 vs Xinan38m	11
RF1708 vs B97	11
RF1708 vs Chuangyu358m	11
RF1708 vs Guangxiliunuo1M	11
RF1708 vs Huangnuoyumi	11
RF1708 vs NC358	11
SH251 vs Si387	11
Shen118 vs PHK46	11
Shen137 vs Dong46	11
Shen137 vs LH93	11
Shen137 vs NG7705	11
Shen137 vs SF09	11
Shen137 vs Zi330	11
Shen5003 vs Bainuo6	11
Shen5003 vs Baiyumi1	11
ShenW22 vs Changtiannuo	11
ShenW22 vs Gulaoxiaoheinuo	11
ShenW22 vs NC358	11
Si287 vs B84	11
Si287 vs CA335	11
Si287 vs Guangxiliunuo1M	11
Si287 vs Huangnuoyumi	11
Si387 vs 505f	11
Si387 vs Guangxiliunuo1M	11
Si387 vs L239	11
Si387 vs NG7015	11
Si387 vs NG7118	11
Si387 vs NG7705	11
Si387 vs PHK46	11
Si387 vs PHP38	11
SW1611 vs Bendibainuo	11
SW1611 vs Guangxiliunuo1M	11
SW1611 vs Huangnuoyumi	11
SW1611 vs M162W	11
SW1611 vs Zhong134	11
T877 vs B1002	11
Tie9010 vs LH145	11
Tie9010 vs RF1703	11
Tzi8 vs A06	11
Tzi8 vs CLYN486	11
Tzi8 vs H21	11
Tzi8 vs SF09	11
W22 vs A68	11
W22 vs B03-3	11
W22 vs B12-1	11
W22 vs CLYN489	11
W22 vs Jing24	11
W22 vs K12BJ2S213	11
W22 vs PHG83	11
W22 vs PHJ40	11
W64A vs A110-1	11
W64A vs A17-1	11
W64A vs B1002	11
W64A vs K12HF510K12BJ2S233	11
W64A vs MS71	11
W64A vs W22	11
W64A vs Ye107	11
Waiyin1 vs PHKM5	11
Waiyin1 vs Si387	11
Waiyin1 vs ZST14	11
Y107baizhou vs LH85	11
Y107baizhou vs LH93	11
Y107baizhou vs Liao3053	11
Ye107 vs Dong46	11
Ye107 vs PHK46	11
Ye478 vs Hainannongjiazhong	11
Ye515 vs H21	11
Z001 vs Changtiannuo	11
Z001 vs CLRCY044	11
Z001 vs CML103	11
Z001 vs HuangC	11
Z001 vs K12HF538K12BJ2S289	11
Z001 vs MS71	11
Z001 vs W22	11
Z001 vs Zao49	11
Z059 vs C13	11
Z059 vs C49	11
Z059 vs Chang7-2	11
Z059 vs D174-2-1	11
Z059 vs Dong46	11
Z059 vs E186	11
Z059 vs IDN47	11
Z059 vs Ki11	11
Z059 vs PHJ40	11
Z059 vs ZY9	11
Zao49 vs Dong46	11
Zao49 vs Gulaoxiaoheinuo	11
Zao49 vs H21	11
Zao49 vs Zi330	11
ZH6 vs Dai A37	11
Zhong134 vs Changtiannuo	11
Zhong134 vs Dong46	11
Zhong134 vs Gulaoxiaoheinuo	11
Zhong451 vs Huangnuoyumi	11
Zhong451 vs M162W	11
Zhong451 vs Mobai1	11
Zhong451 vs Nongda178	11
Zhong451 vs SW1611	11
Zhong451 vs Zhong134	11
Zhongzi01 vs Zao49	11
Zi330 vs Bendibainuo	11
Zi330 vs Zhong134	11
ZST14 vs A8111	11
ZST22 vs Chuangyu358m	11
ZST22 vs LH93	11
ZST22 vs Nongda178	11
ZST22 vs PHKM5	11
ZST22 vs Shen118	11
ZST22 vs Si387	11
ZST22 vs Zao49	11
ZY3F vs CLYN489	11
ZY3F vs Feng16	11
ZY3F vs NC358	11
ZY3F vs Shen137	11
ZY9 vs B84	11
ZY9 vs Bendibainuo	11
ZY9 vs Huangnuoyumi	11
ZY9 vs K12HF510K12BJ2S233	11
196 vs Dong46	12
196 vs Guangxiliunuo1M	12
196 vs SF09	12
196 vs Si387	12
196 vs Zi330	12
8732 vs Ye478	12
8732 vs Zhong451	12
9F592 vs Gulaoxiaoheinuo	12
9F592 vs LH168	12
A06 vs Bao2-Q11	12
A06 vs Chuan321	12
A06 vs D101	12
A06 vs D174-2-1	12
A06 vs F15	12
A06 vs Gulaoxiaoheinuo	12
A06 vs PHB47	12
A06 vs Q11	12
A07 vs C05	12
A07 vs D50	12
A07 vs F68	12
A07 vs Huangnuoyumi	12
A110-1 vs A188	12
A110-1 vs B10	12
A110-1 vs Baiyumi1	12
A110-1 vs D101	12
A110-1 vs E151-1	12
A110-1 vs H21	12
A110-1 vs Huanjiangnuo	12
A110-1 vs K12BJ2S213	12
A110-1 vs K12HF510K12BJ2S233	12
A110-1 vs M162W	12
A110-1 vs PHG83	12
A110-1 vs Shen118	12
A110-1 vs Zao49	12
A17-1 vs A24	12
A17-1 vs B03-3	12
A17-1 vs B97	12
A17-1 vs Dan3130	12
A17-1 vs Dong46	12
A17-1 vs Feng16	12
A17-1 vs Hainannongjiazhong	12
A17-1 vs K12HF04212BJGEM22	12
A17-1 vs K12HF526K12BJ2S265	12
A17-1 vs NC358	12
A17-1 vs PHJ40	12
A17-1 vs PHK46	12
A17-1 vs Ye515	12
A17-2 vs 196	12
A17-2 vs A24	12
A17-2 vs A74	12
A17-2 vs B24-3-2	12
A17-2 vs C01	12
A17-2 vs C34	12
A17-2 vs Chang7-2	12
A17-2 vs Changtiannuo	12
A17-2 vs D50	12
A17-2 vs DY206	12
A17-2 vs E186	12
A17-2 vs E206-1	12
A17-2 vs Gulaoxiaoheinuo	12
A17-2 vs H99	12
A17-2 vs Huangzaosi	12
A17-2 vs IDNM1	12
A17-2 vs K12HF04212BJGEM22	12
A17-2 vs LH85	12
A17-2 vs PHW65	12
A17-2 vs SF09	12
A17-2 vs Ye515	12
A17-2 vs Zi330	12
A17-2 vs ZY9	12
A19 vs CLYN489	12
A19 vs DR2	12
A19 vs Guangxiliunuo1M	12
A19 vs Huanjiangnuo	12
A24 vs 618m	12
A24 vs B03-3	12
A24 vs B97	12
A24 vs C05	12
A24 vs D52	12
A24 vs E151-1	12
A24 vs F68	12
A24 vs NG7705	12
A24 vs Si287	12
A24 vs Si387	12
A36 vs 303f	12
A36 vs A38	12
A36 vs C01	12
A36 vs Gulaoxiaoheinuo	12
A36 vs NG7015	12
A36 vs PH6WC	12
A36 vs PHP38	12
A36 vs RF1703	12
A38 vs CA156	12
A38 vs D50	12
A38 vs IDN10	12
A53-1 vs Baiyumi1	12
A53-1 vs CA156	12
A53-1 vs DY206	12
A53-1 vs E140	12
A53-1 vs E144-1	12
A53-1 vs E248	12
A53-1 vs Ji842	12
A53-1 vs K12HF538K12BJ2S289	12
A53-1 vs Mobai1	12
A53-1 vs NC358	12
A53-1 vs PHG35	12
A53-1 vs RF1701	12
A53-1 vs Si387	12
A53-1 vs WF015	12
A53-1 vs Ye107	12
A53-1 vs Zhong134	12
A58-1 vs A68	12
A58-1 vs B1002	12
A58-1 vs Baiyumi1	12
A58-1 vs Bao2-Q11	12
A58-1 vs C12	12
A58-1 vs C13	12
A58-1 vs CLYN489	12
A58-1 vs Feng16	12
A58-1 vs K12HF526K12BJ2S265	12
A58-1 vs PHG35	12
A58-1 vs PHG72	12
A58-1 vs PHKM5	12
A58-1 vs Shen137	12
A58-1 vs ShenW22	12
A58-1 vs SW1611	12
A64-2 vs B97	12
A64-2 vs C49	12
A64-2 vs E140	12
A64-2 vs E248	12
A64-2 vs E61-1	12
A64-2 vs RF1701	12
A66 vs 505f	12
A66 vs C57-2	12
A66 vs Duo16/AH	12
A66 vs Zhong451	12
A68 vs A110-1	12
A68 vs A188	12
A68 vs B2007	12
A68 vs C01	12
A68 vs C13	12
A68 vs C13-1	12
A68 vs C64	12
A68 vs CLRCY044	12
A68 vs D190-1	12
A68 vs D50	12
A68 vs F15	12
A68 vs H99	12
A68 vs Ji477	12
A68 vs MS71	12
A68 vs NG7705	12
A68 vs PHAAD	12
A68 vs PHW65	12
A68 vs Shen118	12
[truncated: 23,653 more rows]
